# Supplementary material for: Single-cell profiling indicates a high similarity between immune cells in the cerebrospinal fluid and in meningeal ectopic lymphoid tissue in experimental autoimmune encephalomyelitis
Source: Front Immunol. 2024 Jun 12;15:1400641. doi: 10.3389/fimmu.2024.1400641 (PMC11199773; doi:10.3389/fimmu.2024.1400641)
Supplement: Supplementary file 1 [file Table_1.xlsx]

## Sheet: Info
column	column name
A	gene	Gene symbol
B	p_val	p_val (unadjusted)
C	avg_logFC	log fold-chage of the average expression between the two groups. Positive values indicate that the feature is more highly expressed in the first group.
D	pct.1	The percentage of cells where the feature is detected in the first group
E	pct.2	The percentage of cells where the feature is detected in the second group
F	p_val_adj	Adjusted p-value, based on bonferroni correction using all features in the dataset.
G	test	the 2 groups that were compared
H	group 1	average expression level for this group
I	group 2	average expression level for this group

## Sheet: act. T cell Cd4+
gene	p_val	avg_log2FC	pct.1	pct.2	p_val_adj	test	act. T cell CD4+-Isotype mELT	act. T cell CD4+-Isotype CSF
Mbp	7.63645e-30	1.86904	0.685	0.309	2.46543e-25	act. T cell CD4+-Isotype mELT_vs_act. T cell CD4+-Isotype CSF	27.2988	6.74699
Mobp	1.21014e-12	1.69542	0.304	0.072	3.90693e-08	act. T cell CD4+-Isotype mELT_vs_act. T cell CD4+-Isotype CSF	5.16992	0.905058
Tpt1	2.94342e-08	1.1445	0.714	0.78	0.000950282	act. T cell CD4+-Isotype mELT_vs_act. T cell CD4+-Isotype CSF	22.2741	9.52797
Fth1	1.08776e-07	1.14395	0.713	0.713	0.00351182	act. T cell CD4+-Isotype mELT_vs_act. T cell CD4+-Isotype CSF	23.2257	9.96261
Rps12	9.30536e-40	1.02044	0.96	0.937	3.00423e-35	act. T cell CD4+-Isotype mELT_vs_act. T cell CD4+-Isotype CSF	46.8286	22.5778
mt-Atp8	3.55239e-12	0.971439	0.688	0.637	1.14689e-07	act. T cell CD4+-Isotype mELT_vs_act. T cell CD4+-Isotype CSF	14.9211	7.11971
mt-Co3	2.10934e-15	0.686028	0.921	0.897	6.81001e-11	act. T cell CD4+-Isotype mELT_vs_act. T cell CD4+-Isotype CSF	39.8133	24.368
Cox4i1	4.70051e-08	0.572984	0.737	0.78	0.00151756	act. T cell CD4+-Isotype mELT_vs_act. T cell CD4+-Isotype CSF	15.2431	9.91905
Tmsb4x	8.31073e-10	0.331925	0.994	1	2.68312e-05	act. T cell CD4+-Isotype mELT_vs_act. T cell CD4+-Isotype CSF	114.459	90.7294
Tcp11l2	7.41006e-07	-0.250975	0.029	0.112	0.0239234	act. T cell CD4+-Isotype mELT_vs_act. T cell CD4+-Isotype CSF	0.311031	0.560142
Tln1	4.00465e-07	-0.260339	0.165	0.35	0.012929	act. T cell CD4+-Isotype mELT_vs_act. T cell CD4+-Isotype CSF	1.82978	2.38939
Eif3i	6.98388e-07	-0.267625	0.228	0.444	0.0225474	act. T cell CD4+-Isotype mELT_vs_act. T cell CD4+-Isotype CSF	2.54639	3.26923
Ctss	3.21052e-07	-0.268423	0.125	0.287	0.0103652	act. T cell CD4+-Isotype mELT_vs_act. T cell CD4+-Isotype CSF	1.56048	2.08408
Rpl6	1.29518e-06	-0.286733	0.904	0.987	0.0418148	act. T cell CD4+-Isotype mELT_vs_act. T cell CD4+-Isotype CSF	30.9878	38.0211
Pdcd6	1.46753e-06	-0.287164	0.098	0.233	0.047379	act. T cell CD4+-Isotype mELT_vs_act. T cell CD4+-Isotype CSF	1.05734	1.51044
H2-Q6	5.23377e-07	-0.300195	0.158	0.336	0.0168972	act. T cell CD4+-Isotype mELT_vs_act. T cell CD4+-Isotype CSF	1.854	2.51416
Sae1	1.97854e-07	-0.300307	0.038	0.135	0.00638771	act. T cell CD4+-Isotype mELT_vs_act. T cell CD4+-Isotype CSF	0.401853	0.726251
Tcf25	2.76942e-07	-0.302249	0.163	0.35	0.00894109	act. T cell CD4+-Isotype mELT_vs_act. T cell CD4+-Isotype CSF	1.85792	2.524
Actr10	1.38322e-06	-0.307945	0.075	0.193	0.0446573	act. T cell CD4+-Isotype mELT_vs_act. T cell CD4+-Isotype CSF	0.703612	1.10898
H2-K1	8.60454e-07	-0.309995	0.638	0.879	0.0277798	act. T cell CD4+-Isotype mELT_vs_act. T cell CD4+-Isotype CSF	13.5222	17.0032
Zc3hav1	5.42724e-07	-0.31279	0.096	0.233	0.0175219	act. T cell CD4+-Isotype mELT_vs_act. T cell CD4+-Isotype CSF	1.0631	1.56259
Yipf5	1.44904e-06	-0.319336	0.027	0.103	0.0467824	act. T cell CD4+-Isotype mELT_vs_act. T cell CD4+-Isotype CSF	0.261169	0.573631
Gimap4	7.84088e-07	-0.320258	0.19	0.381	0.0253143	act. T cell CD4+-Isotype mELT_vs_act. T cell CD4+-Isotype CSF	2.49306	3.36127
Ndufa6	5.45584e-07	-0.320829	0.251	0.48	0.0176142	act. T cell CD4+-Isotype mELT_vs_act. T cell CD4+-Isotype CSF	2.91562	3.8908
Syf2	2.16295e-07	-0.322413	0.126	0.291	0.00698308	act. T cell CD4+-Isotype mELT_vs_act. T cell CD4+-Isotype CSF	1.42663	2.03431
Cops4	4.47166e-07	-0.32307	0.027	0.108	0.0144368	act. T cell CD4+-Isotype mELT_vs_act. T cell CD4+-Isotype CSF	0.266139	0.583926
Pstpip1	2.11463e-07	-0.323873	0.074	0.202	0.00682708	act. T cell CD4+-Isotype mELT_vs_act. T cell CD4+-Isotype CSF	0.836716	1.29899
Sumo2	1.11102e-06	-0.331968	0.385	0.65	0.0358691	act. T cell CD4+-Isotype mELT_vs_act. T cell CD4+-Isotype CSF	5.54522	7.23866
Sptan1	4.92743e-07	-0.334659	0.042	0.139	0.0159082	act. T cell CD4+-Isotype mELT_vs_act. T cell CD4+-Isotype CSF	0.447238	0.825081
Idh3b	1.32859e-07	-0.337414	0.06	0.179	0.00428936	act. T cell CD4+-Isotype mELT_vs_act. T cell CD4+-Isotype CSF	0.690925	1.13647
Rab11b	1.07192e-06	-0.337906	0.135	0.291	0.034607	act. T cell CD4+-Isotype mELT_vs_act. T cell CD4+-Isotype CSF	1.39078	2.02176
Atp5k	8.05589e-07	-0.338997	0.069	0.184	0.0260084	act. T cell CD4+-Isotype mELT_vs_act. T cell CD4+-Isotype CSF	0.750315	1.21393
Plp2	5.36235e-07	-0.344964	0.05	0.152	0.0173123	act. T cell CD4+-Isotype mELT_vs_act. T cell CD4+-Isotype CSF	0.535275	0.949983
Tra2b	3.91443e-08	-0.349262	0.224	0.462	0.00126377	act. T cell CD4+-Isotype mELT_vs_act. T cell CD4+-Isotype CSF	2.73787	3.7617
Chmp1a	4.78762e-07	-0.349685	0.036	0.126	0.0154568	act. T cell CD4+-Isotype mELT_vs_act. T cell CD4+-Isotype CSF	0.342456	0.710669
4833420G17Rik	1.26409e-06	-0.35218	0.033	0.117	0.0408111	act. T cell CD4+-Isotype mELT_vs_act. T cell CD4+-Isotype CSF	0.330516	0.698387
Ezr	8.21988e-08	-0.353559	0.101	0.256	0.00265379	act. T cell CD4+-Isotype mELT_vs_act. T cell CD4+-Isotype CSF	1.08491	1.66391
Nae1	7.15709e-07	-0.354573	0.026	0.103	0.0231067	act. T cell CD4+-Isotype mELT_vs_act. T cell CD4+-Isotype CSF	0.215445	0.554076
Zap70	4.01876e-07	-0.355369	0.128	0.287	0.0129746	act. T cell CD4+-Isotype mELT_vs_act. T cell CD4+-Isotype CSF	1.42376	2.10075
Ap1s1	5.18413e-07	-0.358516	0.045	0.143	0.016737	act. T cell CD4+-Isotype mELT_vs_act. T cell CD4+-Isotype CSF	0.436376	0.841588
Ramac	2.18324e-07	-0.360241	0.05	0.157	0.00704859	act. T cell CD4+-Isotype mELT_vs_act. T cell CD4+-Isotype CSF	0.574776	1.02145
Aamp	1.781e-08	-0.366849	0.065	0.197	0.000574996	act. T cell CD4+-Isotype mELT_vs_act. T cell CD4+-Isotype CSF	0.685258	1.1732
Cd28	6.67067e-07	-0.36962	0.194	0.395	0.0215363	act. T cell CD4+-Isotype mELT_vs_act. T cell CD4+-Isotype CSF	2.45187	3.45986
Eif3m	6.86278e-07	-0.371835	0.173	0.35	0.0221565	act. T cell CD4+-Isotype mELT_vs_act. T cell CD4+-Isotype CSF	1.8	2.6232
Lcp2	1.51364e-08	-0.373404	0.125	0.305	0.00048868	act. T cell CD4+-Isotype mELT_vs_act. T cell CD4+-Isotype CSF	1.49452	2.23141
Tcf7	1.07287e-07	-0.373689	0.19	0.395	0.00346377	act. T cell CD4+-Isotype mELT_vs_act. T cell CD4+-Isotype CSF	2.42326	3.43538
Hsp90ab1	1.28804e-06	-0.374007	0.739	0.919	0.0415844	act. T cell CD4+-Isotype mELT_vs_act. T cell CD4+-Isotype CSF	18.1441	23.8098
Eif5a	5.63228e-08	-0.377741	0.131	0.305	0.00181838	act. T cell CD4+-Isotype mELT_vs_act. T cell CD4+-Isotype CSF	1.36441	2.0721
Stat4	7.73399e-07	-0.379391	0.043	0.139	0.0249692	act. T cell CD4+-Isotype mELT_vs_act. T cell CD4+-Isotype CSF	0.472379	0.91526
Dpf2	1.14313e-06	-0.379416	0.031	0.112	0.036906	act. T cell CD4+-Isotype mELT_vs_act. T cell CD4+-Isotype CSF	0.30668	0.699748
Paics	1.44788e-06	-0.380155	0.038	0.126	0.0467449	act. T cell CD4+-Isotype mELT_vs_act. T cell CD4+-Isotype CSF	0.385222	0.802841
Pdcl3	1.31849e-07	-0.380907	0.051	0.161	0.00425676	act. T cell CD4+-Isotype mELT_vs_act. T cell CD4+-Isotype CSF	0.487056	0.936385
Capns1	3.07749e-07	-0.382331	0.083	0.215	0.00993569	act. T cell CD4+-Isotype mELT_vs_act. T cell CD4+-Isotype CSF	0.828452	1.38329
Ghitm	4.50241e-07	-0.387794	0.102	0.242	0.014536	act. T cell CD4+-Isotype mELT_vs_act. T cell CD4+-Isotype CSF	0.935059	1.53181
Mapre1	1.46936e-06	-0.388492	0.082	0.202	0.0474382	act. T cell CD4+-Isotype mELT_vs_act. T cell CD4+-Isotype CSF	0.775988	1.32481
Hcls1	9.12717e-07	-0.388882	0.074	0.193	0.0294671	act. T cell CD4+-Isotype mELT_vs_act. T cell CD4+-Isotype CSF	0.793206	1.34798
Cd3g	6.32937e-09	-0.389456	0.622	0.874	0.000204344	act. T cell CD4+-Isotype mELT_vs_act. T cell CD4+-Isotype CSF	12.7662	17.0324
Sept6	1.24593e-07	-0.390953	0.125	0.291	0.00402249	act. T cell CD4+-Isotype mELT_vs_act. T cell CD4+-Isotype CSF	1.31282	2.0327
Ost4	8.25945e-07	-0.391039	0.194	0.381	0.0266656	act. T cell CD4+-Isotype mELT_vs_act. T cell CD4+-Isotype CSF	2.16814	3.1545
Ran	1.31559e-06	-0.392548	0.255	0.462	0.0424738	act. T cell CD4+-Isotype mELT_vs_act. T cell CD4+-Isotype CSF	2.74009	3.90965
Inpp4b	1.31182e-06	-0.396206	0.121	0.269	0.0423523	act. T cell CD4+-Isotype mELT_vs_act. T cell CD4+-Isotype CSF	1.35611	2.10074
Eif4e	1.20895e-06	-0.396578	0.033	0.117	0.0390311	act. T cell CD4+-Isotype mELT_vs_act. T cell CD4+-Isotype CSF	0.313545	0.729127
Ddx39b	3.79652e-07	-0.396772	0.147	0.314	0.0122571	act. T cell CD4+-Isotype mELT_vs_act. T cell CD4+-Isotype CSF	1.53607	2.33889
Tmco1	1.44596e-07	-0.397326	0.029	0.117	0.00466827	act. T cell CD4+-Isotype mELT_vs_act. T cell CD4+-Isotype CSF	0.293774	0.703984
Lgals9	4.3261e-08	-0.397673	0.125	0.296	0.00139668	act. T cell CD4+-Isotype mELT_vs_act. T cell CD4+-Isotype CSF	1.46135	2.24254
Lypla1	1.71247e-08	-0.398087	0.022	0.108	0.000552871	act. T cell CD4+-Isotype mELT_vs_act. T cell CD4+-Isotype CSF	0.234591	0.626893
Utrn	4.34137e-07	-0.398617	0.071	0.193	0.0140161	act. T cell CD4+-Isotype mELT_vs_act. T cell CD4+-Isotype CSF	0.70014	1.2412
Cct8	1.1231e-07	-0.401029	0.054	0.166	0.00362591	act. T cell CD4+-Isotype mELT_vs_act. T cell CD4+-Isotype CSF	0.497814	0.977788
Tapbp	9.74045e-07	-0.402296	0.138	0.296	0.0314471	act. T cell CD4+-Isotype mELT_vs_act. T cell CD4+-Isotype CSF	1.47253	2.26772
Gimap6	1.31582e-06	-0.404643	0.259	0.462	0.0424811	act. T cell CD4+-Isotype mELT_vs_act. T cell CD4+-Isotype CSF	3.19553	4.55388
Cnp	3.53593e-09	-0.404791	0.052	0.179	0.000114158	act. T cell CD4+-Isotype mELT_vs_act. T cell CD4+-Isotype CSF	0.603466	1.12282
Llph	1.5022e-06	-0.406101	0.129	0.278	0.0484984	act. T cell CD4+-Isotype mELT_vs_act. T cell CD4+-Isotype CSF	1.28128	2.02293
Max	1.25618e-08	-0.412941	0.029	0.126	0.000405559	act. T cell CD4+-Isotype mELT_vs_act. T cell CD4+-Isotype CSF	0.279164	0.703076
Fuca1	1.20401e-06	-0.413536	0.027	0.103	0.0388715	act. T cell CD4+-Isotype mELT_vs_act. T cell CD4+-Isotype CSF	0.27671	0.700509
Anp32a	4.20852e-07	-0.416353	0.333	0.587	0.0135872	act. T cell CD4+-Isotype mELT_vs_act. T cell CD4+-Isotype CSF	4.3153	6.09354
Lgals3bp	3.17146e-08	-0.41652	0.06	0.184	0.00102391	act. T cell CD4+-Isotype mELT_vs_act. T cell CD4+-Isotype CSF	0.606334	1.14398
Flii	4.50566e-07	-0.418138	0.045	0.143	0.0145465	act. T cell CD4+-Isotype mELT_vs_act. T cell CD4+-Isotype CSF	0.395649	0.864869
Arhgdia	7.86687e-09	-0.419123	0.193	0.417	0.000253982	act. T cell CD4+-Isotype mELT_vs_act. T cell CD4+-Isotype CSF	2.19897	3.27739
R3hdm4	5.91167e-09	-0.419688	0.048	0.17	0.000190858	act. T cell CD4+-Isotype mELT_vs_act. T cell CD4+-Isotype CSF	0.505842	1.01427
Sash3	1.65233e-10	-0.419896	0.074	0.238	5.33456e-06	act. T cell CD4+-Isotype mELT_vs_act. T cell CD4+-Isotype CSF	0.851035	1.47637
Hikeshi	1.24834e-07	-0.42493	0.033	0.126	0.00403026	act. T cell CD4+-Isotype mELT_vs_act. T cell CD4+-Isotype CSF	0.312128	0.761541
Lsp1	5.74853e-07	-0.425442	0.267	0.475	0.0185591	act. T cell CD4+-Isotype mELT_vs_act. T cell CD4+-Isotype CSF	3.46106	4.99112
Tufm	6.72787e-08	-0.425478	0.032	0.126	0.00217209	act. T cell CD4+-Isotype mELT_vs_act. T cell CD4+-Isotype CSF	0.278596	0.717176
Spop	4.00117e-07	-0.425596	0.045	0.143	0.0129178	act. T cell CD4+-Isotype mELT_vs_act. T cell CD4+-Isotype CSF	0.458665	0.959173
Lrrfip1	6.36336e-07	-0.427314	0.077	0.197	0.0205441	act. T cell CD4+-Isotype mELT_vs_act. T cell CD4+-Isotype CSF	0.800104	1.42065
Sept7	1.96542e-08	-0.427877	0.144	0.332	0.000634536	act. T cell CD4+-Isotype mELT_vs_act. T cell CD4+-Isotype CSF	1.48766	2.34654
Hmgb1	4.75675e-08	-0.428352	0.332	0.605	0.00153572	act. T cell CD4+-Isotype mELT_vs_act. T cell CD4+-Isotype CSF	4.212	6.01376
Pdlim1	2.32764e-07	-0.428424	0.034	0.126	0.0075148	act. T cell CD4+-Isotype mELT_vs_act. T cell CD4+-Isotype CSF	0.326479	0.785127
Snx2	5.56453e-08	-0.429246	0.036	0.135	0.00179651	act. T cell CD4+-Isotype mELT_vs_act. T cell CD4+-Isotype CSF	0.352491	0.821169
Ifi213	2.2036e-07	-0.431218	0.05	0.157	0.00711431	act. T cell CD4+-Isotype mELT_vs_act. T cell CD4+-Isotype CSF	0.59541	1.1512
Was	1.40931e-06	-0.431221	0.062	0.17	0.0454996	act. T cell CD4+-Isotype mELT_vs_act. T cell CD4+-Isotype CSF	0.648855	1.22327
Arhgap15	1.17657e-06	-0.432321	0.07	0.184	0.0379856	act. T cell CD4+-Isotype mELT_vs_act. T cell CD4+-Isotype CSF	0.69633	1.28903
Ogfr	4.38594e-08	-0.434531	0.033	0.13	0.001416	act. T cell CD4+-Isotype mELT_vs_act. T cell CD4+-Isotype CSF	0.355261	0.831597
Psma3	1.02216e-06	-0.43565	0.239	0.43	0.0330005	act. T cell CD4+-Isotype mELT_vs_act. T cell CD4+-Isotype CSF	2.55352	3.8062
Cct3	1.37426e-07	-0.436052	0.064	0.184	0.00443678	act. T cell CD4+-Isotype mELT_vs_act. T cell CD4+-Isotype CSF	0.603519	1.1694
Dusp11	4.52768e-08	-0.436745	0.106	0.265	0.00146176	act. T cell CD4+-Isotype mELT_vs_act. T cell CD4+-Isotype CSF	1.10125	1.84414
Rbbp4	9.95147e-08	-0.439396	0.075	0.206	0.00321283	act. T cell CD4+-Isotype mELT_vs_act. T cell CD4+-Isotype CSF	0.861336	1.52404
Irf7	1.97391e-07	-0.441192	0.057	0.17	0.00637276	act. T cell CD4+-Isotype mELT_vs_act. T cell CD4+-Isotype CSF	0.752428	1.37932
Prmt1	3.27878e-07	-0.441439	0.082	0.211	0.0105855	act. T cell CD4+-Isotype mELT_vs_act. T cell CD4+-Isotype CSF	0.894574	1.57275
Nfkbil1	7.19914e-09	-0.442014	0.028	0.126	0.000232424	act. T cell CD4+-Isotype mELT_vs_act. T cell CD4+-Isotype CSF	0.254879	0.704752
Shisa5	5.59212e-09	-0.442919	0.622	0.87	0.000180542	act. T cell CD4+-Isotype mELT_vs_act. T cell CD4+-Isotype CSF	11.6494	16.195
Cish	1.3916e-06	-0.44711	0.093	0.22	0.0449277	act. T cell CD4+-Isotype mELT_vs_act. T cell CD4+-Isotype CSF	1.02214	1.7568
Capza1	2.78919e-07	-0.447226	0.106	0.251	0.0090049	act. T cell CD4+-Isotype mELT_vs_act. T cell CD4+-Isotype CSF	1.10873	1.87508
Irf2	2.12387e-07	-0.447345	0.08	0.211	0.00685692	act. T cell CD4+-Isotype mELT_vs_act. T cell CD4+-Isotype CSF	0.851754	1.52492
9130401M01Rik	3.84997e-08	-0.448377	0.023	0.108	0.00124296	act. T cell CD4+-Isotype mELT_vs_act. T cell CD4+-Isotype CSF	0.200299	0.637812
1600014C10Rik	9.47479e-08	-0.448644	0.031	0.121	0.00305894	act. T cell CD4+-Isotype mELT_vs_act. T cell CD4+-Isotype CSF	0.277534	0.743524
Akap13	3.07723e-07	-0.448827	0.205	0.395	0.00993484	act. T cell CD4+-Isotype mELT_vs_act. T cell CD4+-Isotype CSF	2.43353	3.68652
Apbb1ip	5.26883e-08	-0.449714	0.152	0.332	0.00170104	act. T cell CD4+-Isotype mELT_vs_act. T cell CD4+-Isotype CSF	1.67608	2.65491
Lef1	9.1754e-09	-0.450625	0.066	0.202	0.000296228	act. T cell CD4+-Isotype mELT_vs_act. T cell CD4+-Isotype CSF	0.704848	1.3299
Atxn10	4.03649e-09	-0.450956	0.04	0.152	0.000130318	act. T cell CD4+-Isotype mELT_vs_act. T cell CD4+-Isotype CSF	0.380376	0.886898
Mob3a	3.83414e-07	-0.451215	0.05	0.152	0.0123785	act. T cell CD4+-Isotype mELT_vs_act. T cell CD4+-Isotype CSF	0.465182	1.00318
Ndufa1	1.06508e-08	-0.451247	0.163	0.363	0.000343862	act. T cell CD4+-Isotype mELT_vs_act. T cell CD4+-Isotype CSF	1.64768	2.61996
Ptpn6	8.66818e-08	-0.451284	0.093	0.238	0.00279852	act. T cell CD4+-Isotype mELT_vs_act. T cell CD4+-Isotype CSF	1.00538	1.74187
mt-Nd5	3.67913e-08	-0.45161	0.232	0.462	0.00118781	act. T cell CD4+-Isotype mELT_vs_act. T cell CD4+-Isotype CSF	2.7174	4.08378
Bzw1	5.66349e-07	-0.452842	0.107	0.251	0.0182846	act. T cell CD4+-Isotype mELT_vs_act. T cell CD4+-Isotype CSF	1.09702	1.87026
Cyth4	1.78973e-07	-0.452938	0.073	0.197	0.00577814	act. T cell CD4+-Isotype mELT_vs_act. T cell CD4+-Isotype CSF	0.786829	1.44586
Gimap1	4.81133e-08	-0.456318	0.241	0.457	0.00155334	act. T cell CD4+-Isotype mELT_vs_act. T cell CD4+-Isotype CSF	2.64725	4.00416
Gpx1	2.37357e-07	-0.456586	0.196	0.39	0.00766306	act. T cell CD4+-Isotype mELT_vs_act. T cell CD4+-Isotype CSF	2.26978	3.48708
Bloc1s2	1.64905e-08	-0.45704	0.041	0.148	0.000532396	act. T cell CD4+-Isotype mELT_vs_act. T cell CD4+-Isotype CSF	0.321007	0.813376
Nrbp1	4.77351e-07	-0.458293	0.041	0.135	0.0154113	act. T cell CD4+-Isotype mELT_vs_act. T cell CD4+-Isotype CSF	0.391471	0.911763
Lax1	7.87359e-09	-0.458364	0.037	0.143	0.000254199	act. T cell CD4+-Isotype mELT_vs_act. T cell CD4+-Isotype CSF	0.385775	0.90403
Sap18	7.65969e-12	-0.458382	0.195	0.466	2.47293e-07	act. T cell CD4+-Isotype mELT_vs_act. T cell CD4+-Isotype CSF	2.31541	3.55538
Rab4b	1.22574e-07	-0.458487	0.033	0.126	0.00395731	act. T cell CD4+-Isotype mELT_vs_act. T cell CD4+-Isotype CSF	0.323288	0.81833
Ahsa1	7.78131e-08	-0.458804	0.062	0.184	0.0025122	act. T cell CD4+-Isotype mELT_vs_act. T cell CD4+-Isotype CSF	0.614485	1.21895
Cflar	7.06155e-07	-0.460375	0.059	0.166	0.0227982	act. T cell CD4+-Isotype mELT_vs_act. T cell CD4+-Isotype CSF	0.558863	1.14484
Arl1	2.67399e-08	-0.461097	0.024	0.112	0.000863298	act. T cell CD4+-Isotype mELT_vs_act. T cell CD4+-Isotype CSF	0.279983	0.76201
Arpc1b	1.48601e-08	-0.461176	0.347	0.619	0.000479759	act. T cell CD4+-Isotype mELT_vs_act. T cell CD4+-Isotype CSF	4.30572	6.30419
Cd2	5.47367e-07	-0.461543	0.323	0.547	0.0176717	act. T cell CD4+-Isotype mELT_vs_act. T cell CD4+-Isotype CSF	4.04447	5.9463
Tespa1	1.26787e-08	-0.463954	0.073	0.211	0.000409332	act. T cell CD4+-Isotype mELT_vs_act. T cell CD4+-Isotype CSF	0.740476	1.40067
Rela	5.21382e-08	-0.465439	0.026	0.112	0.00168328	act. T cell CD4+-Isotype mELT_vs_act. T cell CD4+-Isotype CSF	0.22208	0.687372
Ifi208	1.11385e-06	-0.466339	0.047	0.143	0.0359605	act. T cell CD4+-Isotype mELT_vs_act. T cell CD4+-Isotype CSF	0.491096	1.0601
Gtf2b	1.33988e-09	-0.469057	0.029	0.135	4.32581e-05	act. T cell CD4+-Isotype mELT_vs_act. T cell CD4+-Isotype CSF	0.31583	0.821378
Eif4b	1.35319e-07	-0.470763	0.088	0.224	0.00436876	act. T cell CD4+-Isotype mELT_vs_act. T cell CD4+-Isotype CSF	0.885643	1.6132
Cdc42	1.27091e-08	-0.471108	0.309	0.561	0.000410315	act. T cell CD4+-Isotype mELT_vs_act. T cell CD4+-Isotype CSF	3.85213	5.7259
Epb41	7.33074e-07	-0.472414	0.031	0.112	0.0236673	act. T cell CD4+-Isotype mELT_vs_act. T cell CD4+-Isotype CSF	0.250515	0.735
Uqcrc2	2.52452e-09	-0.473851	0.071	0.215	8.15042e-05	act. T cell CD4+-Isotype mELT_vs_act. T cell CD4+-Isotype CSF	0.630004	1.26377
Mfap1b	3.39851e-08	-0.476165	0.027	0.117	0.00109721	act. T cell CD4+-Isotype mELT_vs_act. T cell CD4+-Isotype CSF	0.251242	0.740529
Sptssa	1.00292e-07	-0.476176	0.107	0.26	0.00323794	act. T cell CD4+-Isotype mELT_vs_act. T cell CD4+-Isotype CSF	1.12616	1.9576
Fubp1	3.63928e-08	-0.476799	0.078	0.215	0.00117494	act. T cell CD4+-Isotype mELT_vs_act. T cell CD4+-Isotype CSF	0.802403	1.50832
H2-T23	1.58011e-07	-0.481259	0.06	0.175	0.00510139	act. T cell CD4+-Isotype mELT_vs_act. T cell CD4+-Isotype CSF	0.569486	1.19094
Txk	4.03799e-07	-0.483499	0.036	0.126	0.0130366	act. T cell CD4+-Isotype mELT_vs_act. T cell CD4+-Isotype CSF	0.338004	0.870704
Itgb2	2.73262e-08	-0.487057	0.106	0.265	0.000882227	act. T cell CD4+-Isotype mELT_vs_act. T cell CD4+-Isotype CSF	1.16325	2.03198
Ddx52	5.38866e-08	-0.488097	0.022	0.103	0.00173973	act. T cell CD4+-Isotype mELT_vs_act. T cell CD4+-Isotype CSF	0.18304	0.659324
Kcnn4	2.8834e-07	-0.490585	0.082	0.211	0.00930906	act. T cell CD4+-Isotype mELT_vs_act. T cell CD4+-Isotype CSF	0.928157	1.70909
Tspan32	2.04985e-07	-0.493001	0.107	0.251	0.00661795	act. T cell CD4+-Isotype mELT_vs_act. T cell CD4+-Isotype CSF	1.11258	1.97317
Tcp1	1.56782e-08	-0.493862	0.064	0.193	0.000506172	act. T cell CD4+-Isotype mELT_vs_act. T cell CD4+-Isotype CSF	0.656856	1.3332
Ndufa3	1.01432e-09	-0.493937	0.253	0.516	3.27473e-05	act. T cell CD4+-Isotype mELT_vs_act. T cell CD4+-Isotype CSF	2.81358	4.3706
Tap1	2.64774e-08	-0.496289	0.074	0.211	0.000854824	act. T cell CD4+-Isotype mELT_vs_act. T cell CD4+-Isotype CSF	0.791657	1.52728
Nap1l4	1.16691e-09	-0.496648	0.068	0.215	3.76737e-05	act. T cell CD4+-Isotype mELT_vs_act. T cell CD4+-Isotype CSF	0.710432	1.4133
Dgka	4.0687e-07	-0.497699	0.087	0.215	0.0131358	act. T cell CD4+-Isotype mELT_vs_act. T cell CD4+-Isotype CSF	0.824767	1.5765
Hnrnpa3	1.70286e-08	-0.498513	0.263	0.498	0.000549767	act. T cell CD4+-Isotype mELT_vs_act. T cell CD4+-Isotype CSF	3.36795	5.17085
Parvg	5.58427e-09	-0.499864	0.032	0.135	0.000180288	act. T cell CD4+-Isotype mELT_vs_act. T cell CD4+-Isotype CSF	0.276693	0.805345
Ube2i	1.66299e-08	-0.499938	0.064	0.193	0.000536895	act. T cell CD4+-Isotype mELT_vs_act. T cell CD4+-Isotype CSF	0.616985	1.28666
Hspa5	1.62061e-07	-0.501991	0.17	0.345	0.00523213	act. T cell CD4+-Isotype mELT_vs_act. T cell CD4+-Isotype CSF	2.02582	3.28506
Serbp1	5.92309e-11	-0.502314	0.261	0.552	1.91227e-06	act. T cell CD4+-Isotype mELT_vs_act. T cell CD4+-Isotype CSF	3.05126	4.73854
Snx17	1.22153e-09	-0.50348	0.043	0.166	3.94371e-05	act. T cell CD4+-Isotype mELT_vs_act. T cell CD4+-Isotype CSF	0.458654	1.06783
Capzb	1.50689e-10	-0.504477	0.194	0.439	4.86499e-06	act. T cell CD4+-Isotype mELT_vs_act. T cell CD4+-Isotype CSF	2.21647	3.56291
Gpsm3	8.50324e-09	-0.505352	0.205	0.43	0.000274527	act. T cell CD4+-Isotype mELT_vs_act. T cell CD4+-Isotype CSF	2.26444	3.63378
Cd81	1.19728e-07	-0.506342	0.069	0.193	0.00386541	act. T cell CD4+-Isotype mELT_vs_act. T cell CD4+-Isotype CSF	0.683543	1.39138
Actb	1.32094e-13	-0.507345	0.962	0.996	4.26467e-09	act. T cell CD4+-Isotype mELT_vs_act. T cell CD4+-Isotype CSF	57.0413	81.5017
Glrx3	6.24148e-10	-0.507582	0.059	0.197	2.01506e-05	act. T cell CD4+-Isotype mELT_vs_act. T cell CD4+-Isotype CSF	0.545346	1.19696
Adrm1	9.38723e-10	-0.508166	0.022	0.117	3.03067e-05	act. T cell CD4+-Isotype mELT_vs_act. T cell CD4+-Isotype CSF	0.231329	0.751247
Myh9	7.93122e-09	-0.50819	0.311	0.57	0.000256059	act. T cell CD4+-Isotype mELT_vs_act. T cell CD4+-Isotype CSF	4.16652	6.34816
Ola1	1.29759e-07	-0.510086	0.055	0.166	0.00418927	act. T cell CD4+-Isotype mELT_vs_act. T cell CD4+-Isotype CSF	0.496759	1.13159
Pebp1	5.70711e-09	-0.512273	0.071	0.211	0.000184254	act. T cell CD4+-Isotype mELT_vs_act. T cell CD4+-Isotype CSF	0.685007	1.40332
Tmem234	2.90291e-10	-0.512635	0.108	0.291	9.37203e-06	act. T cell CD4+-Isotype mELT_vs_act. T cell CD4+-Isotype CSF	1.11848	2.02234
Eif3d	1.84324e-07	-0.512858	0.062	0.179	0.00595089	act. T cell CD4+-Isotype mELT_vs_act. T cell CD4+-Isotype CSF	0.587314	1.2649
Evl	2.61586e-10	-0.517012	0.126	0.327	8.44532e-06	act. T cell CD4+-Isotype mELT_vs_act. T cell CD4+-Isotype CSF	1.34091	2.34982
Gimap3	8.79684e-10	-0.519009	0.26	0.516	2.84006e-05	act. T cell CD4+-Isotype mELT_vs_act. T cell CD4+-Isotype CSF	3.39695	5.3007
Cd3e	3.3956e-09	-0.519579	0.522	0.776	0.000109627	act. T cell CD4+-Isotype mELT_vs_act. T cell CD4+-Isotype CSF	8.17801	12.157
Tmem60	2.42334e-07	-0.519676	0.046	0.148	0.00782376	act. T cell CD4+-Isotype mELT_vs_act. T cell CD4+-Isotype CSF	0.454191	1.08478
Cdk4	5.33477e-08	-0.519841	0.08	0.215	0.00172233	act. T cell CD4+-Isotype mELT_vs_act. T cell CD4+-Isotype CSF	0.745569	1.50279
Sec62	2.61062e-09	-0.523312	0.125	0.309	8.4284e-05	act. T cell CD4+-Isotype mELT_vs_act. T cell CD4+-Isotype CSF	1.42147	2.48026
Rplp2	7.9324e-17	-0.524359	0.783	0.942	2.56097e-12	act. T cell CD4+-Isotype mELT_vs_act. T cell CD4+-Isotype CSF	20.109	29.361
Chd3	6.64222e-09	-0.525127	0.112	0.283	0.000214444	act. T cell CD4+-Isotype mELT_vs_act. T cell CD4+-Isotype CSF	1.25003	2.23794
Dnajc7	2.60963e-08	-0.526228	0.06	0.184	0.000842519	act. T cell CD4+-Isotype mELT_vs_act. T cell CD4+-Isotype CSF	0.583331	1.28025
Lpxn	4.68726e-09	-0.526522	0.032	0.135	0.000151328	act. T cell CD4+-Isotype mELT_vs_act. T cell CD4+-Isotype CSF	0.284308	0.849985
Zcchc7	1.08739e-08	-0.527029	0.051	0.17	0.000351064	act. T cell CD4+-Isotype mELT_vs_act. T cell CD4+-Isotype CSF	0.568818	1.2606
Ddx5	1.53075e-08	-0.527744	0.371	0.641	0.000494204	act. T cell CD4+-Isotype mELT_vs_act. T cell CD4+-Isotype CSF	5.17496	7.90227
Mfap1a	6.64566e-07	-0.527926	0.034	0.121	0.0214555	act. T cell CD4+-Isotype mELT_vs_act. T cell CD4+-Isotype CSF	0.361227	0.962692
Anxa5	3.91939e-09	-0.528719	0.098	0.26	0.000126538	act. T cell CD4+-Isotype mELT_vs_act. T cell CD4+-Isotype CSF	1.03314	1.9331
Tpst2	2.93965e-08	-0.529373	0.051	0.166	0.000949065	act. T cell CD4+-Isotype mELT_vs_act. T cell CD4+-Isotype CSF	0.539283	1.22165
Acadvl	1.4983e-09	-0.529801	0.024	0.121	4.83725e-05	act. T cell CD4+-Isotype mELT_vs_act. T cell CD4+-Isotype CSF	0.223072	0.765786
Actr1a	1.56611e-07	-0.530907	0.029	0.117	0.00505617	act. T cell CD4+-Isotype mELT_vs_act. T cell CD4+-Isotype CSF	0.295951	0.872438
Psmd14	1.26465e-08	-0.532332	0.042	0.152	0.000408293	act. T cell CD4+-Isotype mELT_vs_act. T cell CD4+-Isotype CSF	0.425252	1.06129
Ms4a6b	2.07404e-08	-0.53946	0.239	0.457	0.000669603	act. T cell CD4+-Isotype mELT_vs_act. T cell CD4+-Isotype CSF	2.7219	4.40952
Eef2	4.64955e-10	-0.542255	0.561	0.825	1.50111e-05	act. T cell CD4+-Isotype mELT_vs_act. T cell CD4+-Isotype CSF	8.47213	12.7938
Itga4	4.49797e-08	-0.543417	0.122	0.287	0.00145217	act. T cell CD4+-Isotype mELT_vs_act. T cell CD4+-Isotype CSF	1.44541	2.56399
Psmd12	1.31748e-07	-0.546348	0.038	0.135	0.00425349	act. T cell CD4+-Isotype mELT_vs_act. T cell CD4+-Isotype CSF	0.37709	1.01108
Laptm5	5.2079e-11	-0.546817	0.356	0.65	1.68137e-06	act. T cell CD4+-Isotype mELT_vs_act. T cell CD4+-Isotype CSF	5.10031	7.91169
Tmem59	8.79341e-10	-0.549182	0.148	0.35	2.83895e-05	act. T cell CD4+-Isotype mELT_vs_act. T cell CD4+-Isotype CSF	1.60884	2.81741
Ap3b1	1.11455e-09	-0.551711	0.036	0.148	3.59833e-05	act. T cell CD4+-Isotype mELT_vs_act. T cell CD4+-Isotype CSF	0.324061	0.94084
Cd48	2.38232e-07	-0.552363	0.094	0.233	0.00769133	act. T cell CD4+-Isotype mELT_vs_act. T cell CD4+-Isotype CSF	0.930956	1.83172
Tsc22d3	3.18459e-08	-0.554316	0.131	0.3	0.00102815	act. T cell CD4+-Isotype mELT_vs_act. T cell CD4+-Isotype CSF	1.61978	2.84707
Gm11808	1.13598e-10	-0.554698	0.497	0.785	3.66752e-06	act. T cell CD4+-Isotype mELT_vs_act. T cell CD4+-Isotype CSF	7.52519	11.5223
Cct2	8.88638e-09	-0.557541	0.103	0.265	0.000286897	act. T cell CD4+-Isotype mELT_vs_act. T cell CD4+-Isotype CSF	1.03921	2.00123
Smu1	9.22315e-08	-0.562029	0.036	0.13	0.00297769	act. T cell CD4+-Isotype mELT_vs_act. T cell CD4+-Isotype CSF	0.274423	0.881486
Ythdc1	1.32234e-08	-0.563015	0.077	0.215	0.000426917	act. T cell CD4+-Isotype mELT_vs_act. T cell CD4+-Isotype CSF	0.766257	1.60939
Pnpla2	4.32647e-11	-0.568083	0.018	0.117	1.3968e-06	act. T cell CD4+-Isotype mELT_vs_act. T cell CD4+-Isotype CSF	0.185048	0.756896
Cnot2	2.84929e-10	-0.570229	0.026	0.13	9.19892e-06	act. T cell CD4+-Isotype mELT_vs_act. T cell CD4+-Isotype CSF	0.232528	0.830007
Dnaja1	2.91254e-09	-0.574755	0.186	0.395	9.40315e-05	act. T cell CD4+-Isotype mELT_vs_act. T cell CD4+-Isotype CSF	2.0495	3.54201
Ifi209	2.65663e-09	-0.578321	0.043	0.161	8.57693e-05	act. T cell CD4+-Isotype mELT_vs_act. T cell CD4+-Isotype CSF	0.445986	1.15902
Actr3	2.38827e-12	-0.579006	0.194	0.462	7.71053e-08	act. T cell CD4+-Isotype mELT_vs_act. T cell CD4+-Isotype CSF	2.10528	3.63873
Ccng1	1.64631e-08	-0.583104	0.038	0.143	0.00053151	act. T cell CD4+-Isotype mELT_vs_act. T cell CD4+-Isotype CSF	0.361744	1.03999
Slc1a5	1.91885e-10	-0.584481	0.027	0.135	6.19502e-06	act. T cell CD4+-Isotype mELT_vs_act. T cell CD4+-Isotype CSF	0.242434	0.863028
Rrp1	1.13659e-09	-0.587521	0.096	0.26	3.66948e-05	act. T cell CD4+-Isotype mELT_vs_act. T cell CD4+-Isotype CSF	1.05551	2.08874
Dars	9.99548e-10	-0.588228	0.04	0.157	3.22704e-05	act. T cell CD4+-Isotype mELT_vs_act. T cell CD4+-Isotype CSF	0.415408	1.12792
Laptm4a	1.27716e-09	-0.592564	0.082	0.233	4.12332e-05	act. T cell CD4+-Isotype mELT_vs_act. T cell CD4+-Isotype CSF	0.856987	1.80019
Itgb7	2.84591e-08	-0.59452	0.12	0.283	0.000918804	act. T cell CD4+-Isotype mELT_vs_act. T cell CD4+-Isotype CSF	1.37678	2.58887
Rab1b	6.61465e-11	-0.594985	0.052	0.193	2.13554e-06	act. T cell CD4+-Isotype mELT_vs_act. T cell CD4+-Isotype CSF	0.502336	1.26921
Rps29	3.58036e-19	-0.596122	0.879	0.973	1.15592e-14	act. T cell CD4+-Isotype mELT_vs_act. T cell CD4+-Isotype CSF	25.1553	38.5377
Tagln2	6.43517e-09	-0.598237	0.282	0.52	0.00020776	act. T cell CD4+-Isotype mELT_vs_act. T cell CD4+-Isotype CSF	3.61698	5.98948
S1pr4	3.25791e-08	-0.599252	0.023	0.108	0.00105182	act. T cell CD4+-Isotype mELT_vs_act. T cell CD4+-Isotype CSF	0.210521	0.833855
Selenop	1.49152e-07	-0.600176	0.032	0.121	0.00481538	act. T cell CD4+-Isotype mELT_vs_act. T cell CD4+-Isotype CSF	0.331331	1.01817
Tkt	2.55365e-10	-0.602301	0.055	0.193	8.24447e-06	act. T cell CD4+-Isotype mELT_vs_act. T cell CD4+-Isotype CSF	0.537623	1.33432
Def6	8.21468e-13	-0.606342	0.047	0.202	2.65211e-08	act. T cell CD4+-Isotype mELT_vs_act. T cell CD4+-Isotype CSF	0.505005	1.29121
Gbp6	4.24266e-07	-0.606354	0.029	0.112	0.0136974	act. T cell CD4+-Isotype mELT_vs_act. T cell CD4+-Isotype CSF	0.295271	0.97193
Sla	1.44664e-10	-0.607736	0.098	0.278	4.67046e-06	act. T cell CD4+-Isotype mELT_vs_act. T cell CD4+-Isotype CSF	1.05062	2.12487
Eif3l	2.58825e-14	-0.60795	0.042	0.202	8.35617e-10	act. T cell CD4+-Isotype mELT_vs_act. T cell CD4+-Isotype CSF	0.408997	1.14744
Malat1	4.28586e-09	-0.608112	0.802	0.933	0.000138369	act. T cell CD4+-Isotype mELT_vs_act. T cell CD4+-Isotype CSF	28.2306	43.5551
Ctsa	2.82954e-08	-0.608559	0.042	0.148	0.000913518	act. T cell CD4+-Isotype mELT_vs_act. T cell CD4+-Isotype CSF	0.362181	1.07697
Tbc1d10c	1.0817e-13	-0.608684	0.126	0.363	3.49226e-09	act. T cell CD4+-Isotype mELT_vs_act. T cell CD4+-Isotype CSF	1.3673	2.60983
Ywhae	2.05061e-13	-0.610424	0.068	0.251	6.62041e-09	act. T cell CD4+-Isotype mELT_vs_act. T cell CD4+-Isotype CSF	0.695446	1.58845
Tial1	5.09375e-10	-0.616485	0.033	0.143	1.64452e-05	act. T cell CD4+-Isotype mELT_vs_act. T cell CD4+-Isotype CSF	0.272399	0.950759
Gapdh	2.08918e-10	-0.622809	0.401	0.691	6.74492e-06	act. T cell CD4+-Isotype mELT_vs_act. T cell CD4+-Isotype CSF	5.59919	9.1619
Zfp53	6.4951e-10	-0.628175	0.018	0.108	2.09694e-05	act. T cell CD4+-Isotype mELT_vs_act. T cell CD4+-Isotype CSF	0.157097	0.788419
Sars	6.2394e-09	-0.628216	0.055	0.179	0.000201439	act. T cell CD4+-Isotype mELT_vs_act. T cell CD4+-Isotype CSF	0.511279	1.33591
Cops6	3.18379e-11	-0.628713	0.066	0.224	1.02789e-06	act. T cell CD4+-Isotype mELT_vs_act. T cell CD4+-Isotype CSF	0.612936	1.4939
AI467606	4.67879e-10	-0.628907	0.032	0.143	1.51055e-05	act. T cell CD4+-Isotype mELT_vs_act. T cell CD4+-Isotype CSF	0.321807	1.04403
Add3	4.33879e-15	-0.630476	0.04	0.202	1.40078e-10	act. T cell CD4+-Isotype mELT_vs_act. T cell CD4+-Isotype CSF	0.486101	1.3006
Rps28	4.33842e-19	-0.630777	0.821	0.96	1.40066e-14	act. T cell CD4+-Isotype mELT_vs_act. T cell CD4+-Isotype CSF	22.3617	35.1732
Sdha	1.324e-10	-0.630874	0.054	0.193	4.27452e-06	act. T cell CD4+-Isotype mELT_vs_act. T cell CD4+-Isotype CSF	0.481483	1.29408
Mrfap1	3.77932e-13	-0.631959	0.051	0.211	1.22015e-08	act. T cell CD4+-Isotype mELT_vs_act. T cell CD4+-Isotype CSF	0.501385	1.32665
Psmc1	2.34672e-12	-0.632294	0.027	0.148	7.57637e-08	act. T cell CD4+-Isotype mELT_vs_act. T cell CD4+-Isotype CSF	0.229903	0.906384
Skap1	3.67971e-11	-0.633679	0.235	0.507	1.18799e-06	act. T cell CD4+-Isotype mELT_vs_act. T cell CD4+-Isotype CSF	2.75145	4.82043
Tpm3	2.3332e-10	-0.63578	0.218	0.457	7.53274e-06	act. T cell CD4+-Isotype mELT_vs_act. T cell CD4+-Isotype CSF	2.34539	4.19799
Rpn2	2.34516e-10	-0.637644	0.052	0.188	7.57136e-06	act. T cell CD4+-Isotype mELT_vs_act. T cell CD4+-Isotype CSF	0.519799	1.36448
Snx1	2.17729e-14	-0.642286	0.018	0.139	7.02938e-10	act. T cell CD4+-Isotype mELT_vs_act. T cell CD4+-Isotype CSF	0.160919	0.811963
Ltb	2.7983e-13	-0.647047	0.504	0.785	9.03431e-09	act. T cell CD4+-Isotype mELT_vs_act. T cell CD4+-Isotype CSF	8.33694	13.6213
Rpa1	1.51379e-09	-0.647231	0.027	0.126	4.88726e-05	act. T cell CD4+-Isotype mELT_vs_act. T cell CD4+-Isotype CSF	0.186869	0.858826
Apobec3	7.55173e-12	-0.647311	0.143	0.368	2.43808e-07	act. T cell CD4+-Isotype mELT_vs_act. T cell CD4+-Isotype CSF	1.64225	3.13841
Atp5a1	4.25932e-13	-0.649035	0.156	0.408	1.37512e-08	act. T cell CD4+-Isotype mELT_vs_act. T cell CD4+-Isotype CSF	1.62334	3.11372
Bin2	3.69597e-14	-0.649292	0.116	0.35	1.19324e-09	act. T cell CD4+-Isotype mELT_vs_act. T cell CD4+-Isotype CSF	1.20905	2.46466
Zfp36	1.06046e-07	-0.649535	0.101	0.247	0.00342369	act. T cell CD4+-Isotype mELT_vs_act. T cell CD4+-Isotype CSF	1.21609	2.4763
Tubb5	5.47286e-12	-0.650224	0.193	0.444	1.76691e-07	act. T cell CD4+-Isotype mELT_vs_act. T cell CD4+-Isotype CSF	2.08262	3.83791
Samhd1	1.76695e-08	-0.652694	0.136	0.309	0.00057046	act. T cell CD4+-Isotype mELT_vs_act. T cell CD4+-Isotype CSF	1.61056	3.10406
Zfp36l1	2.60657e-07	-0.653418	0.228	0.417	0.0084153	act. T cell CD4+-Isotype mELT_vs_act. T cell CD4+-Isotype CSF	3.01616	5.31698
Mdh2	6.14974e-11	-0.653641	0.152	0.368	1.98544e-06	act. T cell CD4+-Isotype mELT_vs_act. T cell CD4+-Isotype CSF	1.54822	3.00869
Cdk2ap2	3.49475e-09	-0.656779	0.093	0.251	0.000112828	act. T cell CD4+-Isotype mELT_vs_act. T cell CD4+-Isotype CSF	0.895338	1.98811
Eif4a1	1.30895e-13	-0.660965	0.189	0.471	4.22595e-09	act. T cell CD4+-Isotype mELT_vs_act. T cell CD4+-Isotype CSF	2.0388	3.80476
Pabpc1	2.39405e-12	-0.661089	0.356	0.668	7.7292e-08	act. T cell CD4+-Isotype mELT_vs_act. T cell CD4+-Isotype CSF	4.61224	7.8745
Prelid1	5.20143e-13	-0.661994	0.083	0.274	1.67928e-08	act. T cell CD4+-Isotype mELT_vs_act. T cell CD4+-Isotype CSF	0.8433	1.9166
Cct7	1.22469e-13	-0.663369	0.101	0.314	3.9539e-09	act. T cell CD4+-Isotype mELT_vs_act. T cell CD4+-Isotype CSF	0.982137	2.13926
Acap1	1.64824e-11	-0.667523	0.056	0.206	5.32135e-07	act. T cell CD4+-Isotype mELT_vs_act. T cell CD4+-Isotype CSF	0.514117	1.40494
Ap2m1	7.73071e-15	-0.669293	0.071	0.269	2.49586e-10	act. T cell CD4+-Isotype mELT_vs_act. T cell CD4+-Isotype CSF	0.729064	1.74972
Cct5	8.29168e-12	-0.669575	0.08	0.256	2.67697e-07	act. T cell CD4+-Isotype mELT_vs_act. T cell CD4+-Isotype CSF	0.702501	1.708
Il16	1.25029e-11	-0.669762	0.062	0.22	4.03655e-07	act. T cell CD4+-Isotype mELT_vs_act. T cell CD4+-Isotype CSF	0.609266	1.56004
Prpf40a	5.19226e-10	-0.670836	0.069	0.215	1.67632e-05	act. T cell CD4+-Isotype mELT_vs_act. T cell CD4+-Isotype CSF	0.684824	1.68223
Cap1	6.09596e-17	-0.672134	0.079	0.305	1.96808e-12	act. T cell CD4+-Isotype mELT_vs_act. T cell CD4+-Isotype CSF	0.843772	1.93792
Ndufb1-ps	5.60644e-14	-0.673883	0.096	0.309	1.81004e-09	act. T cell CD4+-Isotype mELT_vs_act. T cell CD4+-Isotype CSF	0.976391	2.15306
Stip1	1.68454e-13	-0.675965	0.034	0.175	5.43854e-09	act. T cell CD4+-Isotype mELT_vs_act. T cell CD4+-Isotype CSF	0.293718	1.06693
Traf3ip3	9.22555e-12	-0.677392	0.051	0.197	2.97847e-07	act. T cell CD4+-Isotype mELT_vs_act. T cell CD4+-Isotype CSF	0.444532	1.31016
Sp100	6.1374e-14	-0.679679	0.125	0.359	1.98146e-09	act. T cell CD4+-Isotype mELT_vs_act. T cell CD4+-Isotype CSF	1.47102	2.95804
Sft2d1	2.93506e-11	-0.685674	0.032	0.152	9.47584e-07	act. T cell CD4+-Isotype mELT_vs_act. T cell CD4+-Isotype CSF	0.298562	1.08868
Tap2	1.20286e-12	-0.685952	0.071	0.247	3.88342e-08	act. T cell CD4+-Isotype mELT_vs_act. T cell CD4+-Isotype CSF	0.704779	1.74259
Pdia4	8.48553e-13	-0.693724	0.055	0.215	2.73955e-08	act. T cell CD4+-Isotype mELT_vs_act. T cell CD4+-Isotype CSF	0.499687	1.42567
Sdcbp	4.74855e-16	-0.693927	0.06	0.256	1.53307e-11	act. T cell CD4+-Isotype mELT_vs_act. T cell CD4+-Isotype CSF	0.614064	1.61104
Hmox2	8.89944e-12	-0.697308	0.051	0.197	2.87318e-07	act. T cell CD4+-Isotype mELT_vs_act. T cell CD4+-Isotype CSF	0.442658	1.33924
Cd53	2.35324e-15	-0.701363	0.216	0.534	7.59744e-11	act. T cell CD4+-Isotype mELT_vs_act. T cell CD4+-Isotype CSF	2.40632	4.53881
Phf11b	3.04412e-10	-0.703282	0.054	0.188	9.82796e-06	act. T cell CD4+-Isotype mELT_vs_act. T cell CD4+-Isotype CSF	0.593009	1.59374
Itm2c	4.41532e-11	-0.705655	0.073	0.233	1.42549e-06	act. T cell CD4+-Isotype mELT_vs_act. T cell CD4+-Isotype CSF	0.770159	1.88692
Ube2v1	1.8864e-16	-0.709347	0.073	0.287	6.09023e-12	act. T cell CD4+-Isotype mELT_vs_act. T cell CD4+-Isotype CSF	0.759805	1.87739
Tuba1b	1.65779e-12	-0.721062	0.094	0.291	5.35216e-08	act. T cell CD4+-Isotype mELT_vs_act. T cell CD4+-Isotype CSF	0.936976	2.1929
Ppp1r18	1.13601e-15	-0.721314	0.24	0.574	3.6676e-11	act. T cell CD4+-Isotype mELT_vs_act. T cell CD4+-Isotype CSF	2.82848	5.31196
Ociad1	5.05797e-14	-0.725557	0.077	0.274	1.63296e-09	act. T cell CD4+-Isotype mELT_vs_act. T cell CD4+-Isotype CSF	0.82212	2.01295
Rpl38	1.23532e-28	-0.727885	0.819	0.964	3.98821e-24	act. T cell CD4+-Isotype mELT_vs_act. T cell CD4+-Isotype CSF	22.7009	38.2537
Churc1	1.06898e-13	-0.731719	0.107	0.323	3.4512e-09	act. T cell CD4+-Isotype mELT_vs_act. T cell CD4+-Isotype CSF	1.07145	2.43988
Pdcd1	1.96744e-07	-0.746707	0.033	0.121	0.00635189	act. T cell CD4+-Isotype mELT_vs_act. T cell CD4+-Isotype CSF	0.309294	1.19694
Dbnl	3.23341e-14	-0.756247	0.069	0.256	1.04391e-09	act. T cell CD4+-Isotype mELT_vs_act. T cell CD4+-Isotype CSF	0.678587	1.83529
Eno1b	3.98344e-13	-0.760693	0.027	0.152	1.28605e-08	act. T cell CD4+-Isotype mELT_vs_act. T cell CD4+-Isotype CSF	0.230576	1.08497
Ndufs3	1.03644e-13	-0.76166	0.057	0.229	3.34613e-09	act. T cell CD4+-Isotype mELT_vs_act. T cell CD4+-Isotype CSF	0.564851	1.65311
Cd5	1.57574e-12	-0.764441	0.065	0.233	5.08726e-08	act. T cell CD4+-Isotype mELT_vs_act. T cell CD4+-Isotype CSF	0.607092	1.72999
Gbp2	6.64018e-10	-0.769578	0.027	0.13	2.14378e-05	act. T cell CD4+-Isotype mELT_vs_act. T cell CD4+-Isotype CSF	0.402983	1.39176
Pdia6	2.80766e-12	-0.776734	0.059	0.215	9.06454e-08	act. T cell CD4+-Isotype mELT_vs_act. T cell CD4+-Isotype CSF	0.497022	1.56477
Cd27	1.74609e-11	-0.776784	0.04	0.17	5.63725e-07	act. T cell CD4+-Isotype mELT_vs_act. T cell CD4+-Isotype CSF	0.403713	1.40499
Ldha	1.67686e-13	-0.785681	0.33	0.632	5.41374e-09	act. T cell CD4+-Isotype mELT_vs_act. T cell CD4+-Isotype CSF	4.24562	8.04295
Ifngr1	6.62876e-11	-0.796386	0.2	0.435	2.14009e-06	act. T cell CD4+-Isotype mELT_vs_act. T cell CD4+-Isotype CSF	2.74033	5.496
Ccr7	6.86182e-07	-0.797798	0.052	0.152	0.0221534	act. T cell CD4+-Isotype mELT_vs_act. T cell CD4+-Isotype CSF	0.533562	1.66601
Cited2	1.36766e-13	-0.80375	0.032	0.17	4.41548e-09	act. T cell CD4+-Isotype mELT_vs_act. T cell CD4+-Isotype CSF	0.327444	1.31723
Igtp	5.87912e-14	-0.821973	0.056	0.229	1.89807e-09	act. T cell CD4+-Isotype mELT_vs_act. T cell CD4+-Isotype CSF	0.630388	1.88224
Pgk1	2.04629e-12	-0.822048	0.126	0.336	6.60644e-08	act. T cell CD4+-Isotype mELT_vs_act. T cell CD4+-Isotype CSF	1.21897	2.92295
Tgtp2	4.58874e-17	-0.83011	0.017	0.152	1.48147e-12	act. T cell CD4+-Isotype mELT_vs_act. T cell CD4+-Isotype CSF	0.167956	1.07642
Cd247	9.14232e-16	-0.830179	0.14	0.399	2.9516e-11	act. T cell CD4+-Isotype mELT_vs_act. T cell CD4+-Isotype CSF	1.56579	3.56172
Ccr8	6.3366e-10	-0.839126	0.073	0.22	2.04577e-05	act. T cell CD4+-Isotype mELT_vs_act. T cell CD4+-Isotype CSF	0.879947	2.36316
Vdac2	3.58624e-16	-0.843426	0.097	0.327	1.15782e-11	act. T cell CD4+-Isotype mELT_vs_act. T cell CD4+-Isotype CSF	0.966558	2.52861
M6pr	1.56829e-16	-0.845705	0.051	0.238	5.06322e-12	act. T cell CD4+-Isotype mELT_vs_act. T cell CD4+-Isotype CSF	0.542317	1.77177
Spcs2	1.35427e-17	-0.854569	0.083	0.314	4.37226e-13	act. T cell CD4+-Isotype mELT_vs_act. T cell CD4+-Isotype CSF	0.843455	2.33337
Slfn2	1.72179e-16	-0.857886	0.2	0.498	5.55881e-12	act. T cell CD4+-Isotype mELT_vs_act. T cell CD4+-Isotype CSF	2.50638	5.35489
Vim	1.81321e-08	-0.861037	0.241	0.439	0.000585394	act. T cell CD4+-Isotype mELT_vs_act. T cell CD4+-Isotype CSF	3.31331	6.83445
Tsc22d4	5.95596e-15	-0.862858	0.114	0.345	1.92288e-10	act. T cell CD4+-Isotype mELT_vs_act. T cell CD4+-Isotype CSF	1.17323	2.95233
Hnrnpa2b1	7.74805e-19	-0.867596	0.305	0.673	2.50146e-14	act. T cell CD4+-Isotype mELT_vs_act. T cell CD4+-Isotype CSF	3.90452	7.94889
Tuba1a	5.30725e-15	-0.868546	0.047	0.215	1.71345e-10	act. T cell CD4+-Isotype mELT_vs_act. T cell CD4+-Isotype CSF	0.49992	1.73859
Trbv16	4.92611e-21	-0.874808	0.849	0.897	1.59039e-16	act. T cell CD4+-Isotype mELT_vs_act. T cell CD4+-Isotype CSF	133.638	245.893
Arf1	4.045e-19	-0.889505	0.133	0.422	1.30593e-14	act. T cell CD4+-Isotype mELT_vs_act. T cell CD4+-Isotype CSF	1.38004	3.40912
Il2rg	5.36638e-19	-0.897503	0.278	0.623	1.73254e-14	act. T cell CD4+-Isotype mELT_vs_act. T cell CD4+-Isotype CSF	3.44278	7.27618
Psap	9.55588e-18	-0.911266	0.096	0.336	3.08511e-13	act. T cell CD4+-Isotype mELT_vs_act. T cell CD4+-Isotype CSF	0.966737	2.69883
Pkm	1.36514e-17	-0.91302	0.212	0.525	4.40735e-13	act. T cell CD4+-Isotype mELT_vs_act. T cell CD4+-Isotype CSF	2.352	5.31177
H2-T22	6.08748e-18	-0.918478	0.103	0.354	1.96534e-13	act. T cell CD4+-Isotype mELT_vs_act. T cell CD4+-Isotype CSF	1.03724	2.85063
Cnbp	3.96105e-20	-0.922975	0.239	0.596	1.27882e-15	act. T cell CD4+-Isotype mELT_vs_act. T cell CD4+-Isotype CSF	2.89759	6.38991
AY036118	6.81164e-24	-0.923171	0.084	0.359	2.19914e-19	act. T cell CD4+-Isotype mELT_vs_act. T cell CD4+-Isotype CSF	1.61813	3.9647
Slfn1	2.78917e-19	-0.930651	0.085	0.332	9.00483e-15	act. T cell CD4+-Isotype mELT_vs_act. T cell CD4+-Isotype CSF	0.991906	2.79684
Aldoa	2.13889e-15	-0.94587	0.325	0.641	6.90541e-11	act. T cell CD4+-Isotype mELT_vs_act. T cell CD4+-Isotype CSF	4.35076	9.30744
mt-Nd4l	6.24155e-23	-0.951146	0.505	0.825	2.01508e-18	act. T cell CD4+-Isotype mELT_vs_act. T cell CD4+-Isotype CSF	8.02933	16.4574
Msn	4.20002e-24	-0.953404	0.198	0.578	1.35598e-19	act. T cell CD4+-Isotype mELT_vs_act. T cell CD4+-Isotype CSF	2.48694	5.75224
Selplg	2.86641e-17	-0.961191	0.18	0.471	9.25419e-13	act. T cell CD4+-Isotype mELT_vs_act. T cell CD4+-Isotype CSF	2.17754	5.18641
Hist1h1e	4.06596e-20	-0.968217	0.015	0.166	1.3127e-15	act. T cell CD4+-Isotype mELT_vs_act. T cell CD4+-Isotype CSF	0.140739	1.23176
Hnrnpf	1.60777e-20	-0.969174	0.224	0.565	5.19069e-16	act. T cell CD4+-Isotype mELT_vs_act. T cell CD4+-Isotype CSF	2.36625	5.59017
Gpi1	4.3357e-20	-0.980376	0.149	0.457	1.39978e-15	act. T cell CD4+-Isotype mELT_vs_act. T cell CD4+-Isotype CSF	1.53724	4.00593
Nt5c	1.42299e-18	-0.994865	0.056	0.26	4.59411e-14	act. T cell CD4+-Isotype mELT_vs_act. T cell CD4+-Isotype CSF	0.48412	1.95769
Cytip	1.58957e-20	-0.995382	0.158	0.471	5.13194e-16	act. T cell CD4+-Isotype mELT_vs_act. T cell CD4+-Isotype CSF	1.69205	4.3669
Ctsb	1.2272e-18	-1.00132	0.075	0.305	3.96202e-14	act. T cell CD4+-Isotype mELT_vs_act. T cell CD4+-Isotype CSF	0.748173	2.49956
Ass1	4.15596e-17	-1.03466	0.083	0.305	1.34175e-12	act. T cell CD4+-Isotype mELT_vs_act. T cell CD4+-Isotype CSF	0.917324	2.9279
Calm1	6.86967e-28	-1.0637	0.344	0.771	2.21787e-23	act. T cell CD4+-Isotype mELT_vs_act. T cell CD4+-Isotype CSF	4.70537	10.9259
Cnn2	1.08035e-22	-1.06416	0.221	0.592	3.48791e-18	act. T cell CD4+-Isotype mELT_vs_act. T cell CD4+-Isotype CSF	2.5617	6.44737
Hnrnpk	3.07161e-28	-1.07782	0.162	0.552	9.91668e-24	act. T cell CD4+-Isotype mELT_vs_act. T cell CD4+-Isotype CSF	1.77937	4.8668
Stat1	1.76865e-17	-1.07803	0.12	0.377	5.7101e-13	act. T cell CD4+-Isotype mELT_vs_act. T cell CD4+-Isotype CSF	1.44073	4.15274
Gdi2	2.47039e-28	-1.11977	0.102	0.439	7.97566e-24	act. T cell CD4+-Isotype mELT_vs_act. T cell CD4+-Isotype CSF	1.10765	3.58019
Gm42418	1.73252e-23	-1.13464	0.898	0.996	5.59343e-19	act. T cell CD4+-Isotype mELT_vs_act. T cell CD4+-Isotype CSF	70.0799	155.066
Lck	3.9954e-29	-1.15806	0.241	0.673	1.28991e-24	act. T cell CD4+-Isotype mELT_vs_act. T cell CD4+-Isotype CSF	2.91545	7.7376
Eef1a1	1.29828e-63	-1.16781	0.925	0.987	4.19149e-59	act. T cell CD4+-Isotype mELT_vs_act. T cell CD4+-Isotype CSF	37.2065	84.8386
Klf2	1.76859e-15	-1.20174	0.059	0.242	5.70989e-11	act. T cell CD4+-Isotype mELT_vs_act. T cell CD4+-Isotype CSF	0.746058	3.01622
Selenof	2.01487e-26	-1.29523	0.059	0.323	6.50502e-22	act. T cell CD4+-Isotype mELT_vs_act. T cell CD4+-Isotype CSF	0.563057	2.83598
Gm20400	4.43214e-25	-1.30316	0.07	0.341	1.43092e-20	act. T cell CD4+-Isotype mELT_vs_act. T cell CD4+-Isotype CSF	0.771954	3.37263
Hspa8	2.82425e-36	-1.33133	0.431	0.839	9.1181e-32	act. T cell CD4+-Isotype mELT_vs_act. T cell CD4+-Isotype CSF	6.28865	17.3407
Txnip	1.54622e-23	-1.35103	0.198	0.543	4.99198e-19	act. T cell CD4+-Isotype mELT_vs_act. T cell CD4+-Isotype CSF	2.2768	7.35893
Ddit4	2.19196e-27	-1.35951	0.094	0.404	7.07674e-23	act. T cell CD4+-Isotype mELT_vs_act. T cell CD4+-Isotype CSF	0.985467	4.09466
Ifi47	1.25782e-30	-1.37729	0.085	0.413	4.06087e-26	act. T cell CD4+-Isotype mELT_vs_act. T cell CD4+-Isotype CSF	0.910731	3.96369
Actg1	1.22756e-36	-1.38035	0.541	0.879	3.96318e-32	act. T cell CD4+-Isotype mELT_vs_act. T cell CD4+-Isotype CSF	9.44309	26.1867
Psmb8	2.52233e-39	-1.4476	0.242	0.722	8.14335e-35	act. T cell CD4+-Isotype mELT_vs_act. T cell CD4+-Isotype CSF	2.93369	9.72931
AI506816	3.93877e-29	-1.69214	0.048	0.314	1.27163e-24	act. T cell CD4+-Isotype mELT_vs_act. T cell CD4+-Isotype CSF	0.559458	4.03915

## Sheet: B cell
gene	p_val	avg_log2FC	pct.1	pct.2	p_val_adj	test	B cell-Isotype mELT	B cell-Isotype CSF
Tpt1	5.29954e-79	1.2934	0.768	0.61	1.71096e-74	B cell-Isotype mELT_vs_B cell-Isotype CSF	15.9893	5.93142
Egr1	1.79682e-30	1.10246	0.246	0.076	5.80103e-26	B cell-Isotype mELT_vs_B cell-Isotype CSF	2.5104	0.634864
Gclm	1.2054e-33	1.06568	0.272	0.087	3.89163e-29	B cell-Isotype mELT_vs_B cell-Isotype CSF	2.28311	0.568496
Fos	6.25103e-31	0.925942	0.384	0.182	2.01814e-26	B cell-Isotype mELT_vs_B cell-Isotype CSF	4.31322	1.79654
S100b	6.09427e-17	0.917894	0.208	0.093	1.96754e-12	B cell-Isotype mELT_vs_B cell-Isotype CSF	2.12951	0.656392
Mobp	1.16971e-22	0.916909	0.427	0.269	3.77642e-18	B cell-Isotype mELT_vs_B cell-Isotype CSF	5.9217	2.66602
Dbi	6.01973e-15	0.800691	0.279	0.163	1.94347e-10	B cell-Isotype mELT_vs_B cell-Isotype CSF	2.65099	1.09594
Rps14	5.7248e-156	0.793134	0.983	0.972	1.84825e-151	B cell-Isotype mELT_vs_B cell-Isotype CSF	47.4607	26.9661
Jund	2.01942e-14	0.7878	0.225	0.114	6.51971e-10	B cell-Isotype mELT_vs_B cell-Isotype CSF	2.00303	0.739434
Rplp1	3.01609e-189	0.785939	0.994	0.997	9.73746e-185	B cell-Isotype mELT_vs_B cell-Isotype CSF	80.0805	46.0246
Rps12	1.25911e-137	0.774107	0.986	0.965	4.06505e-133	B cell-Isotype mELT_vs_B cell-Isotype CSF	54.9321	31.7063
Rpl23a	1.78472e-22	0.746921	0.568	0.469	5.76198e-18	B cell-Isotype mELT_vs_B cell-Isotype CSF	6.71757	3.5987
Gm8369	9.97181e-16	0.737959	0.469	0.365	3.2194e-11	B cell-Isotype mELT_vs_B cell-Isotype CSF	5.37492	2.82232
Mif	1.73243e-21	0.728096	0.599	0.502	5.59314e-17	B cell-Isotype mELT_vs_B cell-Isotype CSF	8.28914	4.60785
Mt1	3.15786e-09	0.678621	0.17	0.094	0.000101951	B cell-Isotype mELT_vs_B cell-Isotype CSF	1.63257	0.644733
Gm10076	2.56198e-11	0.631556	0.161	0.077	8.27137e-07	B cell-Isotype mELT_vs_B cell-Isotype CSF	1.22866	0.438555
Rpl10	4.12813e-103	0.629722	0.975	0.977	1.33277e-98	B cell-Isotype mELT_vs_B cell-Isotype CSF	45.3384	28.9486
Rpl26	3.96537e-113	0.628681	0.985	0.977	1.28022e-108	B cell-Isotype mELT_vs_B cell-Isotype CSF	52.6824	33.72
Ppp1r15a	1.42546e-10	0.626495	0.249	0.152	4.60211e-06	B cell-Isotype mELT_vs_B cell-Isotype CSF	2.15109	1.04112
Plp1	6.42886e-10	0.623637	0.265	0.174	2.07556e-05	B cell-Isotype mELT_vs_B cell-Isotype CSF	2.89901	1.53058
Rpl12	2.15562e-66	0.619174	0.933	0.908	6.95942e-62	B cell-Isotype mELT_vs_B cell-Isotype CSF	28.027	17.8978
mt-Atp8	3.41011e-19	0.606996	0.736	0.701	1.10096e-14	B cell-Isotype mELT_vs_B cell-Isotype CSF	13.1901	8.31666
Rpl27a	1.01924e-163	0.589035	0.998	0.998	3.29062e-159	B cell-Isotype mELT_vs_B cell-Isotype CSF	94.6497	62.5867
Rps15	2.97357e-23	0.58764	0.683	0.618	9.60017e-19	B cell-Isotype mELT_vs_B cell-Isotype CSF	9.29673	5.85176
Rps6	4.49274e-42	0.586514	0.861	0.825	1.45048e-37	B cell-Isotype mELT_vs_B cell-Isotype CSF	18.78	12.1725
Rps23	1.16484e-99	0.582015	0.984	0.98	3.7607e-95	B cell-Isotype mELT_vs_B cell-Isotype CSF	52.4847	34.7294
Mbp	8.10417e-29	0.578767	0.827	0.697	2.61643e-24	B cell-Isotype mELT_vs_B cell-Isotype CSF	30.272	19.9377
Rps19	6.57874e-153	0.573134	1	0.999	2.12394e-148	B cell-Isotype mELT_vs_B cell-Isotype CSF	101.681	68.0178
Xist	1.22558e-12	0.565025	0.599	0.531	3.95678e-08	B cell-Isotype mELT_vs_B cell-Isotype CSF	8.65566	5.52668
Rack1	3.5217e-36	0.546608	0.834	0.826	1.13698e-31	B cell-Isotype mELT_vs_B cell-Isotype CSF	16.4626	10.9554
Rps15a	5.32909e-179	0.539115	1	0.998	1.7205e-174	B cell-Isotype mELT_vs_B cell-Isotype CSF	135.568	92.9852
Ccnl1	2.86922e-09	0.537788	0.172	0.095	9.26328e-05	B cell-Isotype mELT_vs_B cell-Isotype CSF	1.26779	0.562116
Rpl27	3.18189e-87	0.532977	0.978	0.977	1.02727e-82	B cell-Isotype mELT_vs_B cell-Isotype CSF	43.3698	29.6652
Rpl13a	1.99068e-56	0.528244	0.941	0.922	6.42692e-52	B cell-Isotype mELT_vs_B cell-Isotype CSF	28.6406	19.5528
Rpl23	5.28962e-160	0.525998	1	1	1.70775e-155	B cell-Isotype mELT_vs_B cell-Isotype CSF	110.48	76.4204
Rps25	2.59015e-24	0.519562	0.769	0.741	8.36229e-20	B cell-Isotype mELT_vs_B cell-Isotype CSF	12.4883	8.40923
Gas5	9.42638e-16	0.516622	0.691	0.645	3.04331e-11	B cell-Isotype mELT_vs_B cell-Isotype CSF	9.73431	6.50336
Rpl17	7.28483e-85	0.512328	0.985	0.981	2.35191e-80	B cell-Isotype mELT_vs_B cell-Isotype CSF	54.1625	37.6739
Stmn1	1.6043e-06	0.510564	0.159	0.098	0.051795	B cell-Isotype mELT_vs_B cell-Isotype CSF	1.37619	0.667962
Zfas1	9.24342e-07	0.488151	0.263	0.189	0.0298424	B cell-Isotype mELT_vs_B cell-Isotype CSF	2.12165	1.22554
Rpl28	3.18853e-81	0.484597	0.987	0.986	1.02942e-76	B cell-Isotype mELT_vs_B cell-Isotype CSF	56.2823	39.9395
Cox4i1	2.41966e-22	0.484527	0.783	0.768	7.81186e-18	B cell-Isotype mELT_vs_B cell-Isotype CSF	13.1824	9.13662
Rpl22l1	7.14557e-22	0.47104	0.761	0.728	2.30695e-17	B cell-Isotype mELT_vs_B cell-Isotype CSF	12.6431	8.84276
Rgs2	5.63705e-09	0.462559	0.107	0.045	0.000181992	B cell-Isotype mELT_vs_B cell-Isotype CSF	0.825715	0.324918
Rpl32	1.55239e-104	0.458468	0.997	0.997	5.0119e-100	B cell-Isotype mELT_vs_B cell-Isotype CSF	88.4829	64.1219
Rps8	7.69215e-121	0.455557	0.999	1	2.48341e-116	B cell-Isotype mELT_vs_B cell-Isotype CSF	104.951	76.2623
Atf4	1.01228e-06	0.454408	0.202	0.133	0.0326816	B cell-Isotype mELT_vs_B cell-Isotype CSF	1.5553	0.864883
Rps27a	2.29954e-104	0.450325	0.999	0.997	7.42407e-100	B cell-Isotype mELT_vs_B cell-Isotype CSF	87.8667	64.0395
Rpl10a	3.94519e-61	0.435415	0.979	0.988	1.27371e-56	B cell-Isotype mELT_vs_B cell-Isotype CSF	49.921	36.6551
Rps16	5.19206e-110	0.429837	0.998	1	1.67626e-105	B cell-Isotype mELT_vs_B cell-Isotype CSF	99.7493	73.7908
Rps9	4.21459e-92	0.428133	0.998	0.998	1.36068e-87	B cell-Isotype mELT_vs_B cell-Isotype CSF	90.8113	67.2363
Rpl18a	5.32131e-111	0.414212	1	0.999	1.71798e-106	B cell-Isotype mELT_vs_B cell-Isotype CSF	120.984	90.5406
H2afy	2.64689e-06	0.402441	0.155	0.094	0.0854549	B cell-Isotype mELT_vs_B cell-Isotype CSF	1.12185	0.605343
Rps13	8.77427e-89	0.401233	0.999	0.998	2.83277e-84	B cell-Isotype mELT_vs_B cell-Isotype CSF	82.7842	62.4423
Rps11	7.41865e-80	0.399682	0.999	1	2.39511e-75	B cell-Isotype mELT_vs_B cell-Isotype CSF	87.852	66.3521
Rps18	2.86088e-47	0.397721	0.98	0.984	9.23634e-43	B cell-Isotype mELT_vs_B cell-Isotype CSF	49.3629	37.2283
Rps10	1.09941e-89	0.390758	0.998	0.998	3.54945e-85	B cell-Isotype mELT_vs_B cell-Isotype CSF	84.7641	64.4148
Rpl30	2.32759e-89	0.374282	1	0.998	7.51461e-85	B cell-Isotype mELT_vs_B cell-Isotype CSF	104.032	80.0314
Rpl5	1.74487e-08	0.370555	0.675	0.672	0.000563331	B cell-Isotype mELT_vs_B cell-Isotype CSF	9.35081	7.0062
Atp5l	6.51859e-07	0.361214	0.634	0.624	0.0210453	B cell-Isotype mELT_vs_B cell-Isotype CSF	7.97476	5.98694
Nr4a1	2.19699e-06	0.360822	0.104	0.052	0.0709298	B cell-Isotype mELT_vs_B cell-Isotype CSF	1.00831	0.563912
Rpl15	2.05651e-35	0.355076	0.963	0.98	6.63945e-31	B cell-Isotype mELT_vs_B cell-Isotype CSF	39.7409	30.8524
Rps26	6.60497e-48	0.339734	0.998	0.999	2.13241e-43	B cell-Isotype mELT_vs_B cell-Isotype CSF	74.7844	58.8838
Uqcrh	9.26838e-11	0.337046	0.738	0.766	2.9923e-06	B cell-Isotype mELT_vs_B cell-Isotype CSF	11.4851	8.88394
Ifi27l2a	5.82514e-09	0.328627	0.645	0.594	0.000188065	B cell-Isotype mELT_vs_B cell-Isotype CSF	11.9956	9.34833
Rpl18	1.07645e-52	0.328312	0.996	0.994	3.4753e-48	B cell-Isotype mELT_vs_B cell-Isotype CSF	68.3687	54.2499
2410006H16Rik	2.34496e-07	0.314461	0.74	0.741	0.00757069	B cell-Isotype mELT_vs_B cell-Isotype CSF	12.3612	9.74444
Rpl22	1.46661e-30	0.312683	0.978	0.984	4.73495e-26	B cell-Isotype mELT_vs_B cell-Isotype CSF	41.6561	33.3442
Rpl11	4.44717e-47	0.308006	0.997	0.996	1.43577e-42	B cell-Isotype mELT_vs_B cell-Isotype CSF	66.6051	53.6085
Rps20	2.93908e-63	0.286868	1	1	9.48883e-59	B cell-Isotype mELT_vs_B cell-Isotype CSF	146.568	119.958
Rpl7	8.37818e-20	0.285292	0.938	0.955	2.70489e-15	B cell-Isotype mELT_vs_B cell-Isotype CSF	28.4984	23.2056
mt-Co3	1.16316e-08	0.283479	0.942	0.957	0.000375525	B cell-Isotype mELT_vs_B cell-Isotype CSF	37.5893	30.7053
Eef1b2	7.29388e-10	0.280024	0.819	0.852	2.35483e-05	B cell-Isotype mELT_vs_B cell-Isotype CSF	15.5809	12.6556
Rpl35	1.32289e-36	0.279763	0.997	1	4.27095e-32	B cell-Isotype mELT_vs_B cell-Isotype CSF	74.1726	60.9216
Rps24	8.44356e-76	0.277031	1	1	2.726e-71	B cell-Isotype mELT_vs_B cell-Isotype CSF	192.523	158.712
Atp5g2	3.92269e-07	0.274268	0.73	0.768	0.0126644	B cell-Isotype mELT_vs_B cell-Isotype CSF	11.4442	9.28975
Rpl14	1.08697e-15	0.274263	0.921	0.951	3.50929e-11	B cell-Isotype mELT_vs_B cell-Isotype CSF	26.2819	21.5586
Serf2	3.27899e-09	0.272394	0.822	0.841	0.000105862	B cell-Isotype mELT_vs_B cell-Isotype CSF	14.3693	11.7249
Rps5	1.8229e-43	0.264989	0.999	0.999	5.88524e-39	B cell-Isotype mELT_vs_B cell-Isotype CSF	94.3674	78.3652
Rpl34	2.4311e-41	0.261995	0.999	0.998	7.84881e-37	B cell-Isotype mELT_vs_B cell-Isotype CSF	79.8534	66.4264
Rps7	2.01931e-42	0.25611	0.998	0.999	6.51935e-38	B cell-Isotype mELT_vs_B cell-Isotype CSF	88.3397	73.808
Mrpl4	2.62497e-06	-0.250008	0.093	0.149	0.0847472	B cell-Isotype mELT_vs_B cell-Isotype CSF	0.627896	0.935916
Uchl3	6.48409e-08	-0.250182	0.067	0.126	0.00209339	B cell-Isotype mELT_vs_B cell-Isotype CSF	0.469599	0.747878
Tapbp	2.85897e-09	-0.250352	0.163	0.253	9.23018e-05	B cell-Isotype mELT_vs_B cell-Isotype CSF	1.23433	1.65773
Atrx	7.74261e-07	-0.251798	0.111	0.177	0.024997	B cell-Isotype mELT_vs_B cell-Isotype CSF	0.78152	1.12124
Smim27	9.61034e-07	-0.252884	0.06	0.111	0.031027	B cell-Isotype mELT_vs_B cell-Isotype CSF	0.389243	0.655403
Timm23	1.46206e-07	-0.253506	0.1	0.167	0.00472025	B cell-Isotype mELT_vs_B cell-Isotype CSF	0.733387	1.06637
Farsb	6.50469e-08	-0.254459	0.064	0.122	0.00210004	B cell-Isotype mELT_vs_B cell-Isotype CSF	0.483791	0.769998
Chchd2	6.87414e-10	-0.255739	0.421	0.557	2.21932e-05	B cell-Isotype mELT_vs_B cell-Isotype CSF	3.86146	4.80433
Ankrd12	5.48345e-07	-0.25599	0.088	0.147	0.0177033	B cell-Isotype mELT_vs_B cell-Isotype CSF	0.611981	0.924955
Psmd14	4.50956e-09	-0.256346	0.052	0.11	0.000145591	B cell-Isotype mELT_vs_B cell-Isotype CSF	0.347979	0.610093
Ier5	8.21804e-08	-0.256551	0.161	0.244	0.0026532	B cell-Isotype mELT_vs_B cell-Isotype CSF	1.22311	1.65576
Dnajc7	3.2518e-10	-0.257105	0.222	0.334	1.04984e-05	B cell-Isotype mELT_vs_B cell-Isotype CSF	1.865	2.4239
Pet100	1.3201e-07	-0.258311	0.065	0.122	0.00426194	B cell-Isotype mELT_vs_B cell-Isotype CSF	0.478392	0.768272
Runx1	3.82124e-07	-0.258768	0.063	0.116	0.0123369	B cell-Isotype mELT_vs_B cell-Isotype CSF	0.450116	0.735002
Hnrnph2	3.86438e-09	-0.260186	0.061	0.123	0.000124761	B cell-Isotype mELT_vs_B cell-Isotype CSF	0.447781	0.73391
Top2b	2.59312e-06	-0.260392	0.102	0.161	0.083719	B cell-Isotype mELT_vs_B cell-Isotype CSF	0.730926	1.07331
Ncf1	2.59262e-07	-0.261266	0.099	0.164	0.00837028	B cell-Isotype mELT_vs_B cell-Isotype CSF	0.707415	1.04639
Hspd1	3.13017e-07	-0.261462	0.093	0.156	0.0101058	B cell-Isotype mELT_vs_B cell-Isotype CSF	0.637255	0.962565
Fcgr2b	4.83076e-08	-0.262009	0.073	0.135	0.00155961	B cell-Isotype mELT_vs_B cell-Isotype CSF	0.528093	0.832409
Bcl11a	1.77607e-08	-0.262708	0.182	0.274	0.000573403	B cell-Isotype mELT_vs_B cell-Isotype CSF	1.44072	1.9282
H2-Q6	9.1511e-08	-0.262895	0.262	0.359	0.00295443	B cell-Isotype mELT_vs_B cell-Isotype CSF	2.12765	2.75282
Ahsa1	3.72289e-08	-0.263143	0.087	0.153	0.00120194	B cell-Isotype mELT_vs_B cell-Isotype CSF	0.600779	0.921079
Psmd8	1.05195e-07	-0.263397	0.054	0.106	0.00339623	B cell-Isotype mELT_vs_B cell-Isotype CSF	0.331874	0.598651
Selenot	2.2294e-08	-0.264201	0.062	0.121	0.000719763	B cell-Isotype mELT_vs_B cell-Isotype CSF	0.422928	0.708894
Ola1	1.09271e-08	-0.26427	0.05	0.106	0.00035278	B cell-Isotype mELT_vs_B cell-Isotype CSF	0.365058	0.639473
Gm2a	2.55569e-07	-0.264451	0.073	0.13	0.00825104	B cell-Isotype mELT_vs_B cell-Isotype CSF	0.513585	0.818086
Cd180	9.26694e-07	-0.265866	0.099	0.16	0.0299183	B cell-Isotype mELT_vs_B cell-Isotype CSF	0.709397	1.05531
Aamp	1.09731e-06	-0.26666	0.073	0.125	0.0354267	B cell-Isotype mELT_vs_B cell-Isotype CSF	0.46489	0.762291
Trim26	3.51101e-07	-0.266971	0.087	0.147	0.0113353	B cell-Isotype mELT_vs_B cell-Isotype CSF	0.620267	0.949634
Ppp2r1a	1.12639e-06	-0.267019	0.069	0.122	0.0363654	B cell-Isotype mELT_vs_B cell-Isotype CSF	0.483063	0.784598
Pde4b	3.04696e-08	-0.267422	0.241	0.339	0.000983712	B cell-Isotype mELT_vs_B cell-Isotype CSF	1.95427	2.55592
Cybc1	3.15816e-08	-0.267531	0.055	0.111	0.00101961	B cell-Isotype mELT_vs_B cell-Isotype CSF	0.360516	0.637715
Sms	2.87685e-07	-0.268641	0.052	0.102	0.00928792	B cell-Isotype mELT_vs_B cell-Isotype CSF	0.349373	0.625552
Def6	1.63101e-06	-0.268784	0.061	0.11	0.0526572	B cell-Isotype mELT_vs_B cell-Isotype CSF	0.412683	0.701989
Commd8	1.98179e-07	-0.269048	0.056	0.109	0.0063982	B cell-Isotype mELT_vs_B cell-Isotype CSF	0.398097	0.684724
Snrnp70	1.43281e-06	-0.269307	0.155	0.226	0.0462582	B cell-Isotype mELT_vs_B cell-Isotype CSF	1.11506	1.54914
Ikzf3	1.22311e-06	-0.269399	0.108	0.17	0.0394882	B cell-Isotype mELT_vs_B cell-Isotype CSF	0.796122	1.16488
Eif4g1	1.00458e-07	-0.270487	0.086	0.149	0.00324328	B cell-Isotype mELT_vs_B cell-Isotype CSF	0.564618	0.887266
Rtn3	1.45432e-08	-0.270525	0.057	0.115	0.000469527	B cell-Isotype mELT_vs_B cell-Isotype CSF	0.39799	0.686321
Syk	7.64604e-11	-0.271123	0.219	0.336	2.46852e-06	B cell-Isotype mELT_vs_B cell-Isotype CSF	1.81692	2.39931
Rab1b	1.41089e-08	-0.271151	0.061	0.121	0.000455506	B cell-Isotype mELT_vs_B cell-Isotype CSF	0.419579	0.713106
Adh5	1.70417e-08	-0.271716	0.076	0.142	0.000550192	B cell-Isotype mELT_vs_B cell-Isotype CSF	0.544847	0.865007
Mdh1	2.24056e-10	-0.272374	0.188	0.295	7.23366e-06	B cell-Isotype mELT_vs_B cell-Isotype CSF	1.39548	1.89324
Cct6a	4.41403e-10	-0.274757	0.051	0.113	1.42507e-05	B cell-Isotype mELT_vs_B cell-Isotype CSF	0.34032	0.621507
mt-Cytb	1.06581e-19	-0.275583	0.906	0.956	3.44095e-15	B cell-Isotype mELT_vs_B cell-Isotype CSF	26.5487	32.3473
S1pr1	5.70836e-08	-0.277284	0.07	0.13	0.00184294	B cell-Isotype mELT_vs_B cell-Isotype CSF	0.527019	0.85061
Cycs	8.63421e-08	-0.277747	0.123	0.196	0.00278756	B cell-Isotype mELT_vs_B cell-Isotype CSF	0.841514	1.23247
Dcps	2.43977e-10	-0.278086	0.06	0.128	7.87679e-06	B cell-Isotype mELT_vs_B cell-Isotype CSF	0.406886	0.70597
mt-Atp6	4.06279e-23	-0.279536	0.92	0.975	1.31167e-18	B cell-Isotype mELT_vs_B cell-Isotype CSF	31.7111	38.7049
H2-M3	1.13856e-08	-0.280449	0.107	0.181	0.000367584	B cell-Isotype mELT_vs_B cell-Isotype CSF	0.751542	1.12738
Laptm4a	7.06592e-10	-0.281095	0.147	0.241	2.28123e-05	B cell-Isotype mELT_vs_B cell-Isotype CSF	1.13056	1.58888
Cd48	4.72424e-07	-0.281301	0.094	0.155	0.0152522	B cell-Isotype mELT_vs_B cell-Isotype CSF	0.641315	0.994673
Cd72	4.04293e-08	-0.281359	0.281	0.381	0.00130526	B cell-Isotype mELT_vs_B cell-Isotype CSF	2.39596	3.12725
Adrm1	4.18863e-08	-0.281879	0.057	0.113	0.0013523	B cell-Isotype mELT_vs_B cell-Isotype CSF	0.378455	0.675895
Traf3ip3	2.86997e-09	-0.282047	0.085	0.157	9.26569e-05	B cell-Isotype mELT_vs_B cell-Isotype CSF	0.597657	0.942622
Ifi35	2.12052e-06	-0.282691	0.101	0.16	0.0684611	B cell-Isotype mELT_vs_B cell-Isotype CSF	0.671559	1.03339
Ly9	6.99629e-07	-0.283077	0.063	0.113	0.0225875	B cell-Isotype mELT_vs_B cell-Isotype CSF	0.391386	0.693021
Emd	5.90163e-08	-0.283211	0.087	0.151	0.00190534	B cell-Isotype mELT_vs_B cell-Isotype CSF	0.571785	0.912705
Ccar1	1.44416e-07	-0.283326	0.054	0.106	0.00466248	B cell-Isotype mELT_vs_B cell-Isotype CSF	0.357779	0.652414
Yipf5	9.49549e-08	-0.283934	0.05	0.1	0.00306562	B cell-Isotype mELT_vs_B cell-Isotype CSF	0.29606	0.577967
Lax1	7.19223e-07	-0.283945	0.062	0.113	0.0232201	B cell-Isotype mELT_vs_B cell-Isotype CSF	0.405569	0.711308
Rps27	1.17579e-45	-0.284221	0.996	0.998	3.79602e-41	B cell-Isotype mELT_vs_B cell-Isotype CSF	71.9561	87.8425
Nfkb2	9.19802e-08	-0.284489	0.075	0.134	0.00296958	B cell-Isotype mELT_vs_B cell-Isotype CSF	0.502519	0.830037
Mfap1a	4.2408e-08	-0.284602	0.058	0.114	0.00136914	B cell-Isotype mELT_vs_B cell-Isotype CSF	0.395877	0.700282
Trp53	1.62577e-08	-0.28501	0.082	0.149	0.000524879	B cell-Isotype mELT_vs_B cell-Isotype CSF	0.578372	0.923117
Jpt1	6.73628e-12	-0.286132	0.245	0.373	2.17481e-07	B cell-Isotype mELT_vs_B cell-Isotype CSF	1.9111	2.5497
Sdf4	2.79284e-07	-0.286207	0.133	0.204	0.00901669	B cell-Isotype mELT_vs_B cell-Isotype CSF	0.93802	1.36328
Tgs1	5.13875e-09	-0.286701	0.053	0.111	0.000165904	B cell-Isotype mELT_vs_B cell-Isotype CSF	0.374716	0.676944
Pes1	2.38999e-08	-0.28704	0.053	0.108	0.000771607	B cell-Isotype mELT_vs_B cell-Isotype CSF	0.338146	0.632717
Pgam1	5.24077e-08	-0.287487	0.055	0.109	0.00169198	B cell-Isotype mELT_vs_B cell-Isotype CSF	0.37054	0.672761
Paics	1.74815e-09	-0.288015	0.058	0.12	5.64389e-05	B cell-Isotype mELT_vs_B cell-Isotype CSF	0.401824	0.71157
Arhgap15	3.27444e-08	-0.288269	0.076	0.14	0.00105715	B cell-Isotype mELT_vs_B cell-Isotype CSF	0.5508	0.893798
Emc2	1.35788e-06	-0.288544	0.059	0.107	0.0438392	B cell-Isotype mELT_vs_B cell-Isotype CSF	0.366562	0.669128
Cnot2	3.68326e-08	-0.288624	0.049	0.102	0.00118914	B cell-Isotype mELT_vs_B cell-Isotype CSF	0.337144	0.633287
Bub3	1.25866e-08	-0.289056	0.089	0.158	0.000406358	B cell-Isotype mELT_vs_B cell-Isotype CSF	0.599121	0.953871
Inpp5d	7.20727e-10	-0.290423	0.151	0.244	2.32687e-05	B cell-Isotype mELT_vs_B cell-Isotype CSF	1.17526	1.66034
Actl6a	6.04835e-09	-0.292324	0.047	0.102	0.000195271	B cell-Isotype mELT_vs_B cell-Isotype CSF	0.334523	0.634272
Hist1h1c	4.60033e-08	-0.293283	0.052	0.106	0.00148522	B cell-Isotype mELT_vs_B cell-Isotype CSF	0.374999	0.684959
Psmc2	2.27901e-08	-0.293521	0.049	0.102	0.000735779	B cell-Isotype mELT_vs_B cell-Isotype CSF	0.325614	0.624709
Serbp1	5.49478e-11	-0.295097	0.316	0.449	1.77399e-06	B cell-Isotype mELT_vs_B cell-Isotype CSF	2.78279	3.64136
Tpm3	5.41306e-10	-0.295498	0.25	0.364	1.74761e-05	B cell-Isotype mELT_vs_B cell-Isotype CSF	1.97882	2.65594
Gm15987	2.42862e-08	-0.295567	0.076	0.14	0.00078408	B cell-Isotype mELT_vs_B cell-Isotype CSF	0.564387	0.920078
Osbpl9	1.03064e-06	-0.295759	0.06	0.11	0.0332743	B cell-Isotype mELT_vs_B cell-Isotype CSF	0.384906	0.700014
Samsn1	6.54556e-08	-0.29647	0.086	0.15	0.00211323	B cell-Isotype mELT_vs_B cell-Isotype CSF	0.64088	1.01522
Rap1a	2.15413e-09	-0.297615	0.104	0.182	6.95461e-05	B cell-Isotype mELT_vs_B cell-Isotype CSF	0.733064	1.13013
Syvn1	9.96282e-08	-0.297686	0.056	0.109	0.0032165	B cell-Isotype mELT_vs_B cell-Isotype CSF	0.37396	0.688832
Psmc1	9.55153e-10	-0.297732	0.043	0.1	3.08371e-05	B cell-Isotype mELT_vs_B cell-Isotype CSF	0.295035	0.59187
S1pr4	4.3041e-09	-0.297937	0.052	0.11	0.000138958	B cell-Isotype mELT_vs_B cell-Isotype CSF	0.367111	0.680706
Vasp	1.15227e-09	-0.298095	0.105	0.184	3.7201e-05	B cell-Isotype mELT_vs_B cell-Isotype CSF	0.742422	1.14234
Iglv1	8.74466e-11	-0.298573	0.225	0.115	2.82321e-06	B cell-Isotype mELT_vs_B cell-Isotype CSF	5.51718	7.01566
Tmed5	1.53931e-07	-0.298589	0.091	0.155	0.00496966	B cell-Isotype mELT_vs_B cell-Isotype CSF	0.684069	1.0713
Ripor2	6.43469e-08	-0.299409	0.121	0.195	0.00207744	B cell-Isotype mELT_vs_B cell-Isotype CSF	0.944755	1.39329
Gimap7	1.20836e-10	-0.299672	0.102	0.186	3.90118e-06	B cell-Isotype mELT_vs_B cell-Isotype CSF	0.762032	1.16882
Arhgdia	3.60156e-10	-0.300132	0.258	0.374	1.16276e-05	B cell-Isotype mELT_vs_B cell-Isotype CSF	2.09136	2.80626
Tspan32	2.19121e-06	-0.30018	0.167	0.238	0.0707432	B cell-Isotype mELT_vs_B cell-Isotype CSF	1.20933	1.72035
Sin3b	1.34638e-08	-0.301008	0.065	0.126	0.000434679	B cell-Isotype mELT_vs_B cell-Isotype CSF	0.447189	0.782944
Eif4h	1.64606e-07	-0.30368	0.07	0.127	0.00531429	B cell-Isotype mELT_vs_B cell-Isotype CSF	0.450281	0.790067
H2-Aa	7.80318e-48	-0.304887	0.99	0.999	2.51926e-43	B cell-Isotype mELT_vs_B cell-Isotype CSF	64.2041	79.5481
Stap1	7.24604e-09	-0.305063	0.153	0.242	0.000233938	B cell-Isotype mELT_vs_B cell-Isotype CSF	1.18618	1.70097
Trim12c	2.34945e-07	-0.305097	0.057	0.109	0.00758521	B cell-Isotype mELT_vs_B cell-Isotype CSF	0.377667	0.70211
Morf4l1	3.10129e-12	-0.305117	0.316	0.458	1.00125e-07	B cell-Isotype mELT_vs_B cell-Isotype CSF	2.75615	3.64079
Prdx3	8.74554e-10	-0.306494	0.054	0.115	2.8235e-05	B cell-Isotype mELT_vs_B cell-Isotype CSF	0.34555	0.66404
Lrrfip1	4.8969e-07	-0.307434	0.054	0.102	0.0158096	B cell-Isotype mELT_vs_B cell-Isotype CSF	0.314981	0.627295
Stx7	2.27031e-09	-0.307459	0.056	0.117	7.32969e-05	B cell-Isotype mELT_vs_B cell-Isotype CSF	0.376644	0.703633
March1	1.48675e-08	-0.308051	0.092	0.161	0.000479996	B cell-Isotype mELT_vs_B cell-Isotype CSF	0.681437	1.08168
Mrpl15	9.67139e-10	-0.308084	0.044	0.101	3.12241e-05	B cell-Isotype mELT_vs_B cell-Isotype CSF	0.263298	0.564042
Irf5	6.83948e-12	-0.30831	0.071	0.15	2.20813e-07	B cell-Isotype mELT_vs_B cell-Isotype CSF	0.471221	0.821749
Cdk2ap2	1.48503e-08	-0.308682	0.073	0.137	0.000479442	B cell-Isotype mELT_vs_B cell-Isotype CSF	0.497484	0.854746
Ak2	2.81686e-09	-0.309251	0.119	0.201	9.09424e-05	B cell-Isotype mELT_vs_B cell-Isotype CSF	0.818195	1.25286
Samhd1	1.034e-09	-0.310436	0.23	0.342	3.33827e-05	B cell-Isotype mELT_vs_B cell-Isotype CSF	1.89399	2.58878
Pa2g4	4.82324e-11	-0.310892	0.139	0.237	1.55718e-06	B cell-Isotype mELT_vs_B cell-Isotype CSF	1.03836	1.52853
Cops4	2.81254e-10	-0.311202	0.045	0.104	9.08027e-06	B cell-Isotype mELT_vs_B cell-Isotype CSF	0.280331	0.588559
Tcp1	4.261e-11	-0.312873	0.096	0.179	1.37566e-06	B cell-Isotype mELT_vs_B cell-Isotype CSF	0.664989	1.06821
Tufm	3.70803e-09	-0.312946	0.049	0.105	0.000119714	B cell-Isotype mELT_vs_B cell-Isotype CSF	0.29007	0.60258
Mndal	1.29999e-08	-0.314257	0.179	0.269	0.0004197	B cell-Isotype mELT_vs_B cell-Isotype CSF	1.38777	1.96889
Gm42031	1.2596e-08	-0.315057	0.138	0.218	0.000406663	B cell-Isotype mELT_vs_B cell-Isotype CSF	1.04521	1.54437
Sirt2	6.21269e-09	-0.316408	0.048	0.103	0.000200577	B cell-Isotype mELT_vs_B cell-Isotype CSF	0.295541	0.613242
Ghitm	2.69186e-08	-0.316663	0.124	0.201	0.000869068	B cell-Isotype mELT_vs_B cell-Isotype CSF	0.851648	1.30613
Esd	3.57041e-09	-0.316961	0.154	0.241	0.000115271	B cell-Isotype mELT_vs_B cell-Isotype CSF	1.03395	1.5337
Mrpl52	7.58882e-11	-0.317636	0.281	0.402	2.45005e-06	B cell-Isotype mELT_vs_B cell-Isotype CSF	2.40067	3.23821
Thrap3	2.81407e-10	-0.317918	0.099	0.18	9.08524e-06	B cell-Isotype mELT_vs_B cell-Isotype CSF	0.727673	1.1536
Icosl	7.52835e-09	-0.318644	0.083	0.15	0.000243053	B cell-Isotype mELT_vs_B cell-Isotype CSF	0.580041	0.97056
AC149090.1	1.19223e-07	-0.319432	0.051	0.102	0.00384912	B cell-Isotype mELT_vs_B cell-Isotype CSF	0.379532	0.721434
Gimap8	3.5241e-08	-0.319557	0.063	0.121	0.00113776	B cell-Isotype mELT_vs_B cell-Isotype CSF	0.455258	0.816086
Mdh2	5.04676e-12	-0.320785	0.187	0.301	1.62935e-07	B cell-Isotype mELT_vs_B cell-Isotype CSF	1.38003	1.97268
Lyl1	5.04108e-08	-0.321094	0.088	0.153	0.00162751	B cell-Isotype mELT_vs_B cell-Isotype CSF	0.593478	0.990696
B3gnt5	4.53216e-09	-0.321112	0.111	0.189	0.000146321	B cell-Isotype mELT_vs_B cell-Isotype CSF	0.81163	1.26326
Smu1	1.44016e-09	-0.32218	0.053	0.113	4.64956e-05	B cell-Isotype mELT_vs_B cell-Isotype CSF	0.342647	0.678602
Ddx39b	3.24785e-10	-0.322362	0.175	0.274	1.04857e-05	B cell-Isotype mELT_vs_B cell-Isotype CSF	1.30212	1.87852
Sept7	7.6914e-12	-0.322492	0.13	0.23	2.48317e-07	B cell-Isotype mELT_vs_B cell-Isotype CSF	0.975574	1.47043
Ldha	3.31486e-10	-0.324791	0.269	0.385	1.0702e-05	B cell-Isotype mELT_vs_B cell-Isotype CSF	2.26678	3.09159
1110059E24Rik	1.91448e-09	-0.324859	0.068	0.134	6.18089e-05	B cell-Isotype mELT_vs_B cell-Isotype CSF	0.469476	0.840581
Mettl23	1.87459e-12	-0.325857	0.07	0.151	6.05212e-08	B cell-Isotype mELT_vs_B cell-Isotype CSF	0.487224	0.864099
Apbb1ip	7.78034e-12	-0.326358	0.139	0.242	2.51188e-07	B cell-Isotype mELT_vs_B cell-Isotype CSF	0.997018	1.50395
Fcrl1	2.6843e-08	-0.327391	0.128	0.206	0.000866628	B cell-Isotype mELT_vs_B cell-Isotype CSF	0.889504	1.37084
Ngdn	2.69121e-09	-0.327578	0.074	0.141	8.68856e-05	B cell-Isotype mELT_vs_B cell-Isotype CSF	0.46016	0.832362
Cdk4	2.94109e-12	-0.327763	0.095	0.186	9.49532e-08	B cell-Isotype mELT_vs_B cell-Isotype CSF	0.712738	1.1496
Egln2	2.07051e-06	-0.330109	0.058	0.104	0.0668465	B cell-Isotype mELT_vs_B cell-Isotype CSF	0.345655	0.691634
Nrros	4.39828e-09	-0.330296	0.071	0.136	0.000141998	B cell-Isotype mELT_vs_B cell-Isotype CSF	0.500511	0.88655
Phgdh	1.96155e-10	-0.331089	0.062	0.131	6.33287e-06	B cell-Isotype mELT_vs_B cell-Isotype CSF	0.440617	0.812242
Ly6e	3.63443e-30	-0.331891	0.907	0.98	1.17338e-25	B cell-Isotype mELT_vs_B cell-Isotype CSF	25.5352	32.3989
Blk	2.1074e-09	-0.334071	0.213	0.315	6.80373e-05	B cell-Isotype mELT_vs_B cell-Isotype CSF	1.62472	2.30863
Phf11b	4.20421e-11	-0.334826	0.04	0.1	1.35733e-06	B cell-Isotype mELT_vs_B cell-Isotype CSF	0.26182	0.591439
Cdc42se2	6.69261e-11	-0.336409	0.104	0.19	2.16071e-06	B cell-Isotype mELT_vs_B cell-Isotype CSF	0.739579	1.19641
Atp6v0d1	2.87218e-12	-0.338507	0.039	0.104	9.27284e-08	B cell-Isotype mELT_vs_B cell-Isotype CSF	0.284814	0.624581
Tuba1b	5.38731e-11	-0.339004	0.163	0.264	1.73929e-06	B cell-Isotype mELT_vs_B cell-Isotype CSF	1.16295	1.73588
Max	2.02415e-13	-0.339313	0.046	0.118	6.53495e-09	B cell-Isotype mELT_vs_B cell-Isotype CSF	0.364053	0.725738
Ifngr1	9.99446e-12	-0.340304	0.045	0.111	3.22671e-07	B cell-Isotype mELT_vs_B cell-Isotype CSF	0.33736	0.69313
Hmox2	5.07386e-11	-0.340964	0.087	0.167	1.6381e-06	B cell-Isotype mELT_vs_B cell-Isotype CSF	0.595789	1.02123
Cdc37	8.46514e-12	-0.341004	0.14	0.241	2.73297e-07	B cell-Isotype mELT_vs_B cell-Isotype CSF	1.02618	1.56644
Ccr7	3.05707e-11	-0.341831	0.159	0.263	9.86976e-07	B cell-Isotype mELT_vs_B cell-Isotype CSF	1.31074	1.92854
Ramac	1.06891e-11	-0.342665	0.053	0.122	3.45097e-07	B cell-Isotype mELT_vs_B cell-Isotype CSF	0.367068	0.733575
Atxn10	1.68097e-10	-0.342877	0.048	0.111	5.42702e-06	B cell-Isotype mELT_vs_B cell-Isotype CSF	0.325981	0.681719
Rab11b	4.48318e-09	-0.344094	0.132	0.213	0.000144739	B cell-Isotype mELT_vs_B cell-Isotype CSF	0.956074	1.48295
Ctsb	3.26919e-10	-0.344229	0.055	0.119	1.05546e-05	B cell-Isotype mELT_vs_B cell-Isotype CSF	0.418762	0.801079
Clns1a	5.86507e-11	-0.344233	0.044	0.105	1.89354e-06	B cell-Isotype mELT_vs_B cell-Isotype CSF	0.258033	0.597043
H2-Ob	2.52977e-14	-0.344318	0.542	0.715	8.16738e-10	B cell-Isotype mELT_vs_B cell-Isotype CSF	6.08797	7.99854
Stx5a	2.43672e-12	-0.344705	0.045	0.113	7.86694e-08	B cell-Isotype mELT_vs_B cell-Isotype CSF	0.309206	0.662549
Anxa6	1.02189e-11	-0.346406	0.076	0.155	3.29917e-07	B cell-Isotype mELT_vs_B cell-Isotype CSF	0.532785	0.948767
Card6	4.9744e-10	-0.347457	0.052	0.113	1.60598e-05	B cell-Isotype mELT_vs_B cell-Isotype CSF	0.363898	0.735309
Atp6ap1	7.68431e-12	-0.348174	0.073	0.152	2.48088e-07	B cell-Isotype mELT_vs_B cell-Isotype CSF	0.522352	0.937876
Rsl1d1	9.57236e-09	-0.34961	0.053	0.109	0.000309044	B cell-Isotype mELT_vs_B cell-Isotype CSF	0.330478	0.695316
Eif3m	1.68182e-13	-0.349635	0.213	0.34	5.42977e-09	B cell-Isotype mELT_vs_B cell-Isotype CSF	1.60273	2.3165
Ctsa	2.2293e-10	-0.35073	0.086	0.163	7.1973e-06	B cell-Isotype mELT_vs_B cell-Isotype CSF	0.618405	1.0638
Dusp11	3.19241e-09	-0.352588	0.137	0.22	0.000103067	B cell-Isotype mELT_vs_B cell-Isotype CSF	0.942072	1.47973
Hsp90b1	1.34312e-10	-0.353017	0.313	0.439	4.33625e-06	B cell-Isotype mELT_vs_B cell-Isotype CSF	2.80811	3.86382
Selplg	3.9552e-11	-0.35313	0.042	0.103	1.27693e-06	B cell-Isotype mELT_vs_B cell-Isotype CSF	0.269889	0.622065
Ociad1	8.9858e-12	-0.353249	0.112	0.204	2.90107e-07	B cell-Isotype mELT_vs_B cell-Isotype CSF	0.769644	1.2606
Fchsd2	1.26159e-10	-0.354042	0.15	0.246	4.07303e-06	B cell-Isotype mELT_vs_B cell-Isotype CSF	1.20094	1.8131
Rnf167	3.19241e-10	-0.354939	0.092	0.171	1.03067e-05	B cell-Isotype mELT_vs_B cell-Isotype CSF	0.652741	1.11374
Rrp1	2.16126e-09	-0.356166	0.124	0.207	6.97761e-05	B cell-Isotype mELT_vs_B cell-Isotype CSF	0.849788	1.36777
Klhl6	3.98692e-13	-0.357301	0.061	0.141	1.28718e-08	B cell-Isotype mELT_vs_B cell-Isotype CSF	0.449935	0.857406
M6pr	4.2476e-10	-0.357711	0.063	0.13	1.37134e-05	B cell-Isotype mELT_vs_B cell-Isotype CSF	0.40623	0.80193
Cd79b	3.61003e-23	-0.357808	0.817	0.949	1.1655e-18	B cell-Isotype mELT_vs_B cell-Isotype CSF	16.8522	21.8772
Glmp	2.36593e-10	-0.357962	0.066	0.135	7.6384e-06	B cell-Isotype mELT_vs_B cell-Isotype CSF	0.409819	0.806845
Rbis	2.7509e-12	-0.358285	0.147	0.251	8.88127e-08	B cell-Isotype mELT_vs_B cell-Isotype CSF	1.01412	1.5819
Dnajc19	1.06044e-12	-0.358872	0.054	0.127	3.42364e-08	B cell-Isotype mELT_vs_B cell-Isotype CSF	0.358296	0.74191
Idh3b	1.65527e-11	-0.35939	0.105	0.193	5.34403e-07	B cell-Isotype mELT_vs_B cell-Isotype CSF	0.721297	1.20822
Ctso	1.12723e-10	-0.359697	0.063	0.132	3.63926e-06	B cell-Isotype mELT_vs_B cell-Isotype CSF	0.426709	0.830691
Capg	1.68413e-13	-0.360127	0.352	0.491	5.43721e-09	B cell-Isotype mELT_vs_B cell-Isotype CSF	3.14251	4.31707
Spib	3.62364e-08	-0.360259	0.149	0.229	0.00116989	B cell-Isotype mELT_vs_B cell-Isotype CSF	1.07385	1.66212
Scpep1	2.74599e-15	-0.360551	0.041	0.117	8.86543e-11	B cell-Isotype mELT_vs_B cell-Isotype CSF	0.285607	0.650613
Btk	4.99773e-11	-0.36061	0.091	0.173	1.61352e-06	B cell-Isotype mELT_vs_B cell-Isotype CSF	0.634286	1.09837
Trim34a	1.25337e-08	-0.361963	0.072	0.134	0.00040465	B cell-Isotype mELT_vs_B cell-Isotype CSF	0.474385	0.894841
Psmc6	2.71705e-10	-0.36309	0.054	0.117	8.77201e-06	B cell-Isotype mELT_vs_B cell-Isotype CSF	0.35567	0.743633
Bin2	6.28467e-12	-0.363321	0.072	0.15	2.029e-07	B cell-Isotype mELT_vs_B cell-Isotype CSF	0.505157	0.936209
Tial1	1.06264e-12	-0.363341	0.039	0.105	3.43073e-08	B cell-Isotype mELT_vs_B cell-Isotype CSF	0.261331	0.622579
Mrfap1	8.36752e-12	-0.363384	0.085	0.169	2.70145e-07	B cell-Isotype mELT_vs_B cell-Isotype CSF	0.595554	1.05258
Atp6v0b	6.36453e-10	-0.363571	0.19	0.29	2.05479e-05	B cell-Isotype mELT_vs_B cell-Isotype CSF	1.36569	2.04371
Arhgef18	3.8808e-10	-0.364292	0.102	0.183	1.25292e-05	B cell-Isotype mELT_vs_B cell-Isotype CSF	0.753861	1.25766
Cct2	1.30506e-13	-0.36453	0.161	0.278	4.21338e-09	B cell-Isotype mELT_vs_B cell-Isotype CSF	1.18977	1.81924
Rhog	1.00183e-12	-0.364702	0.201	0.322	3.23441e-08	B cell-Isotype mELT_vs_B cell-Isotype CSF	1.51189	2.23435
Slbp	2.95962e-09	-0.365264	0.072	0.139	9.55512e-05	B cell-Isotype mELT_vs_B cell-Isotype CSF	0.475401	0.900489
Edf1	2.6333e-13	-0.3656	0.076	0.162	8.50161e-09	B cell-Isotype mELT_vs_B cell-Isotype CSF	0.555427	1.00404
Gpr18	1.14293e-12	-0.365907	0.101	0.195	3.68995e-08	B cell-Isotype mELT_vs_B cell-Isotype CSF	0.739139	1.24121
Ndufa3	3.81976e-16	-0.366889	0.273	0.429	1.23321e-11	B cell-Isotype mELT_vs_B cell-Isotype CSF	2.2525	3.19433
Sec62	2.33905e-12	-0.366929	0.151	0.257	7.55161e-08	B cell-Isotype mELT_vs_B cell-Isotype CSF	1.0975	1.70495
Tubb5	5.27568e-15	-0.367363	0.299	0.455	1.70325e-10	B cell-Isotype mELT_vs_B cell-Isotype CSF	2.66695	3.73034
Eif3d	1.24122e-12	-0.369399	0.091	0.18	4.00728e-08	B cell-Isotype mELT_vs_B cell-Isotype CSF	0.647215	1.1279
Cnot8	1.04586e-11	-0.369649	0.039	0.1	3.37656e-07	B cell-Isotype mELT_vs_B cell-Isotype CSF	0.248497	0.613106
Atp5k	2.28618e-12	-0.370975	0.091	0.179	7.38093e-08	B cell-Isotype mELT_vs_B cell-Isotype CSF	0.625267	1.10184
Arhgdib	2.3878e-24	-0.371913	0.714	0.89	7.70901e-20	B cell-Isotype mELT_vs_B cell-Isotype CSF	10.4558	13.8246
Tcea1	2.7478e-11	-0.37202	0.14	0.237	8.87127e-07	B cell-Isotype mELT_vs_B cell-Isotype CSF	1.01713	1.61049
Snx8	9.6773e-11	-0.372233	0.06	0.128	3.12432e-06	B cell-Isotype mELT_vs_B cell-Isotype CSF	0.388614	0.797359
Cd40	1.27122e-10	-0.373172	0.097	0.177	4.10414e-06	B cell-Isotype mELT_vs_B cell-Isotype CSF	0.686058	1.18378
B3gnt8	5.36453e-09	-0.375772	0.052	0.109	0.000173194	B cell-Isotype mELT_vs_B cell-Isotype CSF	0.339371	0.737879
Acp5	1.13631e-09	-0.375861	0.195	0.293	3.66858e-05	B cell-Isotype mELT_vs_B cell-Isotype CSF	1.48593	2.22578
Rnf13	3.53909e-14	-0.376533	0.034	0.102	1.14259e-09	B cell-Isotype mELT_vs_B cell-Isotype CSF	0.226239	0.591926
Cd82	1.12582e-13	-0.378496	0.08	0.17	3.63471e-09	B cell-Isotype mELT_vs_B cell-Isotype CSF	0.58422	1.05946
Tap1	1.9684e-11	-0.378605	0.127	0.22	6.35499e-07	B cell-Isotype mELT_vs_B cell-Isotype CSF	0.896406	1.46549
Psmd11	1.51184e-11	-0.379068	0.08	0.159	4.88096e-07	B cell-Isotype mELT_vs_B cell-Isotype CSF	0.518032	0.974203
Spi1	2.47124e-12	-0.382025	0.107	0.2	7.9784e-08	B cell-Isotype mELT_vs_B cell-Isotype CSF	0.772487	1.30985
mt-Nd2	1.29223e-22	-0.382204	0.584	0.787	4.17195e-18	B cell-Isotype mELT_vs_B cell-Isotype CSF	7.9327	10.6423
Plaur	1.11654e-11	-0.382561	0.039	0.101	3.60475e-07	B cell-Isotype mELT_vs_B cell-Isotype CSF	0.274986	0.662141
Babam2	1.46975e-13	-0.383863	0.041	0.11	4.74508e-09	B cell-Isotype mELT_vs_B cell-Isotype CSF	0.260409	0.644621
Glrx3	3.75472e-11	-0.383937	0.086	0.166	1.21221e-06	B cell-Isotype mELT_vs_B cell-Isotype CSF	0.540371	1.01003
Ndufs3	1.23901e-14	-0.383945	0.092	0.191	4.00015e-10	B cell-Isotype mELT_vs_B cell-Isotype CSF	0.642714	1.14359
Ppp1r18	9.45301e-15	-0.384502	0.218	0.352	3.0519e-10	B cell-Isotype mELT_vs_B cell-Isotype CSF	1.65411	2.4647
Son	3.11321e-16	-0.386983	0.32	0.481	1.0051e-11	B cell-Isotype mELT_vs_B cell-Isotype CSF	2.80861	3.98035
Tpm4	8.65056e-13	-0.387595	0.086	0.175	2.79283e-08	B cell-Isotype mELT_vs_B cell-Isotype CSF	0.649496	1.15789
Gramd3	1.28256e-13	-0.387744	0.039	0.108	4.14075e-09	B cell-Isotype mELT_vs_B cell-Isotype CSF	0.248275	0.633175
Bank1	1.01626e-13	-0.388248	0.332	0.482	3.28098e-09	B cell-Isotype mELT_vs_B cell-Isotype CSF	2.98482	4.21534
Klf2	9.75714e-15	-0.38965	0.322	0.472	3.15009e-10	B cell-Isotype mELT_vs_B cell-Isotype CSF	3.14502	4.43029
Fcrla	5.59277e-12	-0.389718	0.217	0.336	1.80562e-07	B cell-Isotype mELT_vs_B cell-Isotype CSF	1.72289	2.56735
Arpc4	3.71324e-14	-0.389751	0.203	0.33	1.19882e-09	B cell-Isotype mELT_vs_B cell-Isotype CSF	1.45829	2.22078
Ms4a4c	8.12795e-11	-0.389863	0.179	0.278	2.62411e-06	B cell-Isotype mELT_vs_B cell-Isotype CSF	1.36014	2.09241
Btg1	3.20952e-20	-0.390853	0.537	0.725	1.03619e-15	B cell-Isotype mELT_vs_B cell-Isotype CSF	6.23721	8.4892
Impdh2	1.37452e-11	-0.392646	0.115	0.207	4.43764e-07	B cell-Isotype mELT_vs_B cell-Isotype CSF	0.817328	1.38579
Chordc1	2.34794e-12	-0.394072	0.049	0.117	7.58034e-08	B cell-Isotype mELT_vs_B cell-Isotype CSF	0.33394	0.752926
Sfn	1.28134e-09	-0.394125	0.053	0.113	4.1368e-05	B cell-Isotype mELT_vs_B cell-Isotype CSF	0.37021	0.800655
Lsp1	8.18856e-19	-0.394842	0.313	0.494	2.64368e-14	B cell-Isotype mELT_vs_B cell-Isotype CSF	2.795	3.98966
Oat	3.68017e-14	-0.395023	0.039	0.109	1.18814e-09	B cell-Isotype mELT_vs_B cell-Isotype CSF	0.246956	0.639702
Cct7	6.61459e-12	-0.395208	0.127	0.222	2.13552e-07	B cell-Isotype mELT_vs_B cell-Isotype CSF	0.876274	1.46755
Chd9	1.3388e-11	-0.395356	0.086	0.168	4.32232e-07	B cell-Isotype mELT_vs_B cell-Isotype CSF	0.594068	1.09663
Ncf4	6.41577e-13	-0.395452	0.154	0.263	2.07133e-08	B cell-Isotype mELT_vs_B cell-Isotype CSF	1.09472	1.7553
Fli1	3.36245e-11	-0.395585	0.118	0.208	1.08557e-06	B cell-Isotype mELT_vs_B cell-Isotype CSF	0.835184	1.41414
Napsa	8.09119e-16	-0.396653	0.456	0.622	2.61224e-11	B cell-Isotype mELT_vs_B cell-Isotype CSF	4.64707	6.43409
Fmc1	1.47046e-17	-0.398876	0.038	0.118	4.74737e-13	B cell-Isotype mELT_vs_B cell-Isotype CSF	0.283399	0.692136
Ost4	6.23862e-15	-0.399222	0.241	0.381	2.01414e-10	B cell-Isotype mELT_vs_B cell-Isotype CSF	1.90177	2.82684
Hnrnpa3	1.59935e-13	-0.40052	0.343	0.49	5.1635e-09	B cell-Isotype mELT_vs_B cell-Isotype CSF	3.19789	4.54115
Fuca1	2.58881e-15	-0.401574	0.059	0.145	8.35797e-11	B cell-Isotype mELT_vs_B cell-Isotype CSF	0.415934	0.870375
Eno1	5.50923e-15	-0.401701	0.198	0.331	1.77866e-10	B cell-Isotype mELT_vs_B cell-Isotype CSF	1.48897	2.28809
Ppil2	2.10896e-13	-0.403424	0.048	0.12	6.80877e-09	B cell-Isotype mELT_vs_B cell-Isotype CSF	0.306382	0.727878
Rab7	4.32065e-13	-0.405033	0.062	0.141	1.39492e-08	B cell-Isotype mELT_vs_B cell-Isotype CSF	0.411819	0.869415
Actb	7.63867e-45	-0.405382	0.971	0.999	2.46615e-40	B cell-Isotype mELT_vs_B cell-Isotype CSF	48.8473	65.0197
Snx17	1.07926e-14	-0.406852	0.047	0.124	3.48438e-10	B cell-Isotype mELT_vs_B cell-Isotype CSF	0.311227	0.73841
Capza1	8.37618e-15	-0.407261	0.116	0.224	2.70425e-10	B cell-Isotype mELT_vs_B cell-Isotype CSF	0.813124	1.4045
R3hdm4	5.62167e-14	-0.409693	0.056	0.134	1.81496e-09	B cell-Isotype mELT_vs_B cell-Isotype CSF	0.346564	0.788781
Erp29	2.77999e-19	-0.410176	0.286	0.457	8.9752e-15	B cell-Isotype mELT_vs_B cell-Isotype CSF	2.29298	3.37587
Rpn2	2.57778e-13	-0.410256	0.06	0.138	8.32236e-09	B cell-Isotype mELT_vs_B cell-Isotype CSF	0.357422	0.803906
Dars	1.94595e-14	-0.414064	0.036	0.105	6.28251e-10	B cell-Isotype mELT_vs_B cell-Isotype CSF	0.222317	0.628656
Vdac2	1.47253e-17	-0.415056	0.155	0.29	4.75406e-13	B cell-Isotype mELT_vs_B cell-Isotype CSF	1.18746	1.91665
Sars	1.00425e-15	-0.415494	0.088	0.19	3.24224e-11	B cell-Isotype mELT_vs_B cell-Isotype CSF	0.635707	1.18163
Uqcrc2	3.02106e-14	-0.415846	0.095	0.191	9.75349e-10	B cell-Isotype mELT_vs_B cell-Isotype CSF	0.626642	1.17007
Clta	5.18615e-18	-0.415888	0.24	0.395	1.67435e-13	B cell-Isotype mELT_vs_B cell-Isotype CSF	1.88564	2.84979
Snx20	1.18421e-13	-0.416682	0.035	0.1	3.82324e-09	B cell-Isotype mELT_vs_B cell-Isotype CSF	0.192163	0.591364
Syngr2	6.36293e-15	-0.416697	0.176	0.302	2.05427e-10	B cell-Isotype mELT_vs_B cell-Isotype CSF	1.39426	2.19602
Ucp2	7.4483e-20	-0.418869	0.402	0.582	2.40468e-15	B cell-Isotype mELT_vs_B cell-Isotype CSF	3.90856	5.56215
Cers2	4.16341e-14	-0.419959	0.042	0.113	1.34416e-09	B cell-Isotype mELT_vs_B cell-Isotype CSF	0.24729	0.668736
Gsn	7.70753e-14	-0.422588	0.038	0.106	2.48837e-09	B cell-Isotype mELT_vs_B cell-Isotype CSF	0.241519	0.664045
Csk	2.03344e-19	-0.424302	0.214	0.372	6.56497e-15	B cell-Isotype mELT_vs_B cell-Isotype CSF	1.70874	2.63492
Pld4	3.61834e-14	-0.425413	0.068	0.153	1.16818e-09	B cell-Isotype mELT_vs_B cell-Isotype CSF	0.446484	0.942565
Rab4b	4.50741e-14	-0.427349	0.067	0.151	1.45522e-09	B cell-Isotype mELT_vs_B cell-Isotype CSF	0.449679	0.94947
Pml	1.67597e-12	-0.429144	0.086	0.171	5.41086e-08	B cell-Isotype mELT_vs_B cell-Isotype CSF	0.568137	1.11139
H2-DMb2	2.78416e-24	-0.430388	0.614	0.803	8.98865e-20	B cell-Isotype mELT_vs_B cell-Isotype CSF	7.60992	10.6027
Add3	3.02756e-12	-0.431489	0.131	0.227	9.77448e-08	B cell-Isotype mELT_vs_B cell-Isotype CSF	0.904388	1.5683
Rbm7	8.02588e-17	-0.4326	0.036	0.113	2.59116e-12	B cell-Isotype mELT_vs_B cell-Isotype CSF	0.245925	0.68158
Dazap2	5.29559e-20	-0.434104	0.236	0.403	1.70968e-15	B cell-Isotype mELT_vs_B cell-Isotype CSF	1.85945	2.86332
Myo1e	1.19568e-11	-0.434293	0.073	0.149	3.86027e-07	B cell-Isotype mELT_vs_B cell-Isotype CSF	0.470739	0.987335
Eif4b	1.97736e-16	-0.435124	0.119	0.236	6.38392e-12	B cell-Isotype mELT_vs_B cell-Isotype CSF	0.844695	1.49408
Rab8a	4.27681e-16	-0.435238	0.101	0.208	1.38077e-11	B cell-Isotype mELT_vs_B cell-Isotype CSF	0.701578	1.30076
Gimap1	3.13562e-20	-0.435356	0.286	0.46	1.01233e-15	B cell-Isotype mELT_vs_B cell-Isotype CSF	2.52812	3.77088
Pou2af1	5.43099e-15	-0.435622	0.166	0.287	1.7534e-10	B cell-Isotype mELT_vs_B cell-Isotype CSF	1.3005	2.11141
Lpxn	8.17886e-16	-0.435848	0.088	0.189	2.64054e-11	B cell-Isotype mELT_vs_B cell-Isotype CSF	0.618753	1.1897
Tmem234	1.20283e-15	-0.436309	0.133	0.25	3.88332e-11	B cell-Isotype mELT_vs_B cell-Isotype CSF	0.975822	1.67356
Ddx5	3.50576e-24	-0.436318	0.556	0.765	1.13183e-19	B cell-Isotype mELT_vs_B cell-Isotype CSF	6.37831	8.98394
Snx1	6.35373e-18	-0.437158	0.028	0.102	2.0513e-13	B cell-Isotype mELT_vs_B cell-Isotype CSF	0.185584	0.605203
Nt5c	5.64729e-15	-0.437508	0.061	0.146	1.82323e-10	B cell-Isotype mELT_vs_B cell-Isotype CSF	0.392472	0.885773
Coro1a	3.95819e-30	-0.439288	0.707	0.887	1.2779e-25	B cell-Isotype mELT_vs_B cell-Isotype CSF	10.3426	14.3799
Cd2	3.16393e-13	-0.440083	0.146	0.255	1.02147e-08	B cell-Isotype mELT_vs_B cell-Isotype CSF	1.10983	1.86237
Pabpc1	6.98607e-19	-0.440333	0.428	0.599	2.25545e-14	B cell-Isotype mELT_vs_B cell-Isotype CSF	4.04425	5.84464
Tsc22d4	3.88105e-14	-0.441322	0.134	0.242	1.253e-09	B cell-Isotype mELT_vs_B cell-Isotype CSF	0.936837	1.62993
Gmip	2.59353e-13	-0.441374	0.062	0.142	8.37322e-09	B cell-Isotype mELT_vs_B cell-Isotype CSF	0.408842	0.913062
Eif3e	5.87771e-19	-0.441604	0.272	0.437	1.89762e-14	B cell-Isotype mELT_vs_B cell-Isotype CSF	2.21255	3.363
Sash3	1.77446e-19	-0.442297	0.087	0.203	5.72883e-15	B cell-Isotype mELT_vs_B cell-Isotype CSF	0.629978	1.21476
Cyb561a3	3.9385e-13	-0.442594	0.089	0.178	1.27154e-08	B cell-Isotype mELT_vs_B cell-Isotype CSF	0.580741	1.1483
Ppp1ca	6.39452e-20	-0.446421	0.335	0.519	2.06447e-15	B cell-Isotype mELT_vs_B cell-Isotype CSF	2.79906	4.17681
Rbbp7	8.40101e-18	-0.447043	0.074	0.177	2.71226e-13	B cell-Isotype mELT_vs_B cell-Isotype CSF	0.542211	1.10241
St13	9.29917e-15	-0.447866	0.076	0.169	3.00224e-10	B cell-Isotype mELT_vs_B cell-Isotype CSF	0.542122	1.10349
Myh9	4.76917e-17	-0.449354	0.296	0.454	1.53973e-12	B cell-Isotype mELT_vs_B cell-Isotype CSF	2.67207	4.01395
Cct4	1.55695e-17	-0.450139	0.084	0.189	5.02661e-13	B cell-Isotype mELT_vs_B cell-Isotype CSF	0.576082	1.1532
Ezr	1.351e-14	-0.450652	0.179	0.302	4.36171e-10	B cell-Isotype mELT_vs_B cell-Isotype CSF	1.39109	2.2678
Cct5	2.11547e-15	-0.452193	0.123	0.236	6.82981e-11	B cell-Isotype mELT_vs_B cell-Isotype CSF	0.864875	1.55137
Cdc42se1	3.10499e-15	-0.454844	0.121	0.233	1.00245e-10	B cell-Isotype mELT_vs_B cell-Isotype CSF	0.921455	1.63361
Capzb	1.6427e-18	-0.454917	0.255	0.416	5.30347e-14	B cell-Isotype mELT_vs_B cell-Isotype CSF	2.00017	3.11235
Cd81	9.13536e-17	-0.455479	0.231	0.376	2.94935e-12	B cell-Isotype mELT_vs_B cell-Isotype CSF	1.81844	2.86475
Bcl10	3.80813e-16	-0.459502	0.06	0.149	1.22945e-11	B cell-Isotype mELT_vs_B cell-Isotype CSF	0.406454	0.933968
Becn1	1.71911e-16	-0.460247	0.033	0.107	5.55015e-12	B cell-Isotype mELT_vs_B cell-Isotype CSF	0.204708	0.657411
Abi3	2.49076e-15	-0.460441	0.077	0.17	8.0414e-11	B cell-Isotype mELT_vs_B cell-Isotype CSF	0.517861	1.08852
Dbnl	3.14216e-14	-0.460532	0.132	0.241	1.01445e-09	B cell-Isotype mELT_vs_B cell-Isotype CSF	0.925642	1.64978
Bloc1s2	3.82664e-18	-0.463876	0.05	0.14	1.23543e-13	B cell-Isotype mELT_vs_B cell-Isotype CSF	0.33308	0.83864
Cd37	4.40013e-30	-0.466848	0.667	0.865	1.42058e-25	B cell-Isotype mELT_vs_B cell-Isotype CSF	9.19021	13.0837
Cat	1.87e-17	-0.468684	0.055	0.146	6.0373e-13	B cell-Isotype mELT_vs_B cell-Isotype CSF	0.392526	0.927042
Ncf2	9.75012e-16	-0.469544	0.066	0.156	3.14783e-11	B cell-Isotype mELT_vs_B cell-Isotype CSF	0.4232	0.970665
Dok3	1.2624e-13	-0.471582	0.149	0.257	4.07566e-09	B cell-Isotype mELT_vs_B cell-Isotype CSF	1.02419	1.8068
Gimap3	1.19873e-20	-0.471953	0.159	0.306	3.87011e-16	B cell-Isotype mELT_vs_B cell-Isotype CSF	1.24115	2.10844
Pebp1	6.08228e-22	-0.473062	0.096	0.227	1.96367e-17	B cell-Isotype mELT_vs_B cell-Isotype CSF	0.702521	1.36319
Lgmn	1.58312e-12	-0.474008	0.065	0.143	5.1111e-08	B cell-Isotype mELT_vs_B cell-Isotype CSF	0.453653	1.01907
Ccr6	3.07691e-16	-0.474986	0.149	0.273	9.93379e-12	B cell-Isotype mELT_vs_B cell-Isotype CSF	1.09875	1.91706
Vdac1	3.33977e-16	-0.476799	0.044	0.123	1.07825e-11	B cell-Isotype mELT_vs_B cell-Isotype CSF	0.278406	0.779097
Msn	2.04557e-20	-0.477302	0.348	0.531	6.60413e-16	B cell-Isotype mELT_vs_B cell-Isotype CSF	3.08727	4.69004
Sec11c	3.64317e-17	-0.478868	0.166	0.299	1.1762e-12	B cell-Isotype mELT_vs_B cell-Isotype CSF	1.22446	2.10011
Zfp36l1	1.43631e-18	-0.480672	0.382	0.551	4.63712e-14	B cell-Isotype mELT_vs_B cell-Isotype CSF	3.72803	5.59747
Sell	5.19229e-15	-0.480675	0.2	0.328	1.67633e-10	B cell-Isotype mELT_vs_B cell-Isotype CSF	1.63822	2.68136
Ube2v1	8.8401e-23	-0.485907	0.118	0.262	2.85403e-18	B cell-Isotype mELT_vs_B cell-Isotype CSF	0.846186	1.58552
Tmem59	1.41259e-16	-0.48848	0.105	0.214	4.56054e-12	B cell-Isotype mELT_vs_B cell-Isotype CSF	0.697154	1.38105
Stip1	9.37828e-20	-0.489918	0.044	0.135	3.02778e-15	B cell-Isotype mELT_vs_B cell-Isotype CSF	0.286999	0.807416
Ctss	3.00834e-24	-0.490701	0.408	0.612	9.71241e-20	B cell-Isotype mELT_vs_B cell-Isotype CSF	4.02995	6.06773
Rbbp4	4.05433e-19	-0.490963	0.087	0.201	1.30894e-14	B cell-Isotype mELT_vs_B cell-Isotype CSF	0.605725	1.25666
Bin1	5.78499e-20	-0.491701	0.156	0.298	1.86768e-15	B cell-Isotype mELT_vs_B cell-Isotype CSF	1.11406	1.97258
Aldoa	8.47749e-18	-0.492624	0.42	0.58	2.73696e-13	B cell-Isotype mELT_vs_B cell-Isotype CSF	4.02785	6.07418
Tomm34	7.89353e-17	-0.493244	0.058	0.148	2.54842e-12	B cell-Isotype mELT_vs_B cell-Isotype CSF	0.356499	0.909416
Arpc5l	6.78999e-24	-0.495423	0.209	0.387	2.19215e-19	B cell-Isotype mELT_vs_B cell-Isotype CSF	1.66977	2.76366
Rtcb	1.22601e-20	-0.495849	0.103	0.229	3.95819e-16	B cell-Isotype mELT_vs_B cell-Isotype CSF	0.723729	1.43072
Gapdh	6.85106e-25	-0.497211	0.415	0.617	2.21187e-20	B cell-Isotype mELT_vs_B cell-Isotype CSF	4.0621	6.14506
Capza2	4.2909e-20	-0.497524	0.098	0.22	1.38532e-15	B cell-Isotype mELT_vs_B cell-Isotype CSF	0.697869	1.39703
Nrm	1.54372e-15	-0.498199	0.088	0.186	4.98389e-11	B cell-Isotype mELT_vs_B cell-Isotype CSF	0.607287	1.27021
Cap1	7.18943e-23	-0.499512	0.074	0.196	2.32111e-18	B cell-Isotype mELT_vs_B cell-Isotype CSF	0.57922	1.2326
Mrpl43	1.71279e-16	-0.501238	0.101	0.208	5.52974e-12	B cell-Isotype mELT_vs_B cell-Isotype CSF	0.619822	1.29274
Cd200	2.43122e-16	-0.501682	0.065	0.158	7.84919e-12	B cell-Isotype mELT_vs_B cell-Isotype CSF	0.465776	1.07534
Arpc5	1.16827e-20	-0.502891	0.188	0.343	3.77176e-16	B cell-Isotype mELT_vs_B cell-Isotype CSF	1.44145	2.45966
Ifi209	4.2026e-16	-0.502976	0.103	0.21	1.35681e-11	B cell-Isotype mELT_vs_B cell-Isotype CSF	0.722611	1.44117
Ap1m1	5.3537e-16	-0.504098	0.077	0.173	1.72844e-11	B cell-Isotype mELT_vs_B cell-Isotype CSF	0.531182	1.17158
Mif4gd	1.2874e-19	-0.504385	0.249	0.412	4.15638e-15	B cell-Isotype mELT_vs_B cell-Isotype CSF	2.01097	3.27111
Sp100	3.30929e-19	-0.505576	0.198	0.349	1.0684e-14	B cell-Isotype mELT_vs_B cell-Isotype CSF	1.55581	2.62846
Siglecg	4.66116e-20	-0.506791	0.155	0.298	1.50486e-15	B cell-Isotype mELT_vs_B cell-Isotype CSF	1.15368	2.06014
Cdc42	1.60043e-27	-0.507442	0.328	0.547	5.16699e-23	B cell-Isotype mELT_vs_B cell-Isotype CSF	2.94272	4.60468
Dipk1a	9.8513e-20	-0.507482	0.043	0.134	3.18049e-15	B cell-Isotype mELT_vs_B cell-Isotype CSF	0.297785	0.844888
Ifi47	6.0182e-19	-0.508094	0.048	0.14	1.94298e-14	B cell-Isotype mELT_vs_B cell-Isotype CSF	0.3418	0.908268
Hspa5	2.89701e-16	-0.511198	0.192	0.327	9.35299e-12	B cell-Isotype mELT_vs_B cell-Isotype CSF	1.52711	2.60172
Tbc1d10c	1.61364e-20	-0.513443	0.149	0.29	5.20963e-16	B cell-Isotype mELT_vs_B cell-Isotype CSF	1.06761	1.95141
Tkt	9.18778e-18	-0.514068	0.089	0.196	2.96628e-13	B cell-Isotype mELT_vs_B cell-Isotype CSF	0.600924	1.28623
Slfn2	4.30165e-19	-0.51639	0.242	0.4	1.38879e-14	B cell-Isotype mELT_vs_B cell-Isotype CSF	2.07797	3.40264
Tap2	8.42092e-13	-0.520598	0.064	0.141	2.71869e-08	B cell-Isotype mELT_vs_B cell-Isotype CSF	0.368595	0.963318
Acap1	3.63564e-19	-0.527834	0.097	0.213	1.17376e-14	B cell-Isotype mELT_vs_B cell-Isotype CSF	0.680139	1.42236
Ctsz	2.78389e-27	-0.529893	0.229	0.425	8.98777e-23	B cell-Isotype mELT_vs_B cell-Isotype CSF	1.82398	3.07733
Il16	1.20674e-18	-0.531863	0.122	0.246	3.89596e-14	B cell-Isotype mELT_vs_B cell-Isotype CSF	0.849055	1.67335
Grap	1.68685e-19	-0.533562	0.173	0.314	5.446e-15	B cell-Isotype mELT_vs_B cell-Isotype CSF	1.25822	2.26877
Irf2	2.48482e-18	-0.533806	0.154	0.286	8.02223e-14	B cell-Isotype mELT_vs_B cell-Isotype CSF	1.12967	2.08322
Cd53	1.18154e-27	-0.533897	0.206	0.4	3.81459e-23	B cell-Isotype mELT_vs_B cell-Isotype CSF	1.66247	2.85482
Psap	1.4619e-22	-0.534107	0.225	0.392	4.71976e-18	B cell-Isotype mELT_vs_B cell-Isotype CSF	1.85256	3.13063
Ltb	3.17073e-31	-0.534234	0.649	0.834	1.02367e-26	B cell-Isotype mELT_vs_B cell-Isotype CSF	9.31398	13.9364
Fh1	3.26099e-22	-0.53505	0.026	0.109	1.05281e-17	B cell-Isotype mELT_vs_B cell-Isotype CSF	0.159511	0.680122
Ap2m1	1.68045e-24	-0.53556	0.082	0.211	5.42535e-20	B cell-Isotype mELT_vs_B cell-Isotype CSF	0.585244	1.29782
Bmyc	4.02697e-20	-0.535657	0.078	0.189	1.30011e-15	B cell-Isotype mELT_vs_B cell-Isotype CSF	0.498945	1.17287
H2-T23	1.53273e-19	-0.53835	0.096	0.214	4.94842e-15	B cell-Isotype mELT_vs_B cell-Isotype CSF	0.675329	1.4331
Fcmr	6.55788e-23	-0.538682	0.55	0.713	2.11721e-18	B cell-Isotype mELT_vs_B cell-Isotype CSF	6.39478	9.742
Sft2d1	2.51413e-24	-0.539149	0.065	0.185	8.11688e-20	B cell-Isotype mELT_vs_B cell-Isotype CSF	0.464744	1.12844
Cct3	2.71648e-21	-0.540412	0.07	0.181	8.77015e-17	B cell-Isotype mELT_vs_B cell-Isotype CSF	0.479985	1.15247
Stat1	7.34391e-13	-0.540927	0.162	0.268	2.37098e-08	B cell-Isotype mELT_vs_B cell-Isotype CSF	1.21857	2.22781
Ms4a1	1.95214e-27	-0.544574	0.5	0.705	6.30249e-23	B cell-Isotype mELT_vs_B cell-Isotype CSF	5.30228	8.19244
Pgk1	3.34395e-21	-0.546721	0.116	0.248	1.07959e-16	B cell-Isotype mELT_vs_B cell-Isotype CSF	0.777848	1.59701
H2-Eb2	5.66e-21	-0.548344	0.155	0.298	1.82733e-16	B cell-Isotype mELT_vs_B cell-Isotype CSF	1.13571	2.12327
Prelid1	4.0819e-24	-0.551354	0.08	0.209	1.31784e-19	B cell-Isotype mELT_vs_B cell-Isotype CSF	0.590468	1.33077
Macf1	9.25942e-21	-0.551533	0.22	0.379	2.9894e-16	B cell-Isotype mELT_vs_B cell-Isotype CSF	1.78173	3.07703
Eif3l	5.86792e-23	-0.551697	0.052	0.158	1.89446e-18	B cell-Isotype mELT_vs_B cell-Isotype CSF	0.32434	0.941229
Pdia4	7.70055e-22	-0.554834	0.085	0.207	2.48612e-17	B cell-Isotype mELT_vs_B cell-Isotype CSF	0.559462	1.29085
Cd19	7.07723e-27	-0.555733	0.247	0.446	2.28488e-22	B cell-Isotype mELT_vs_B cell-Isotype CSF	2.03246	3.45747
Ctsh	1.09923e-24	-0.556839	0.227	0.406	3.54886e-20	B cell-Isotype mELT_vs_B cell-Isotype CSF	1.73533	3.02378
Cd74	4.41172e-202	-0.557089	0.999	1	1.42432e-197	B cell-Isotype mELT_vs_B cell-Isotype CSF	211.935	312.291
Sp140	3.76836e-19	-0.557628	0.188	0.33	1.21661e-14	B cell-Isotype mELT_vs_B cell-Isotype CSF	1.406	2.54126
Rgs19	6.46844e-25	-0.558622	0.06	0.179	2.08834e-20	B cell-Isotype mELT_vs_B cell-Isotype CSF	0.423375	1.09643
Fcer2a	1.33099e-16	-0.559172	0.259	0.401	4.29709e-12	B cell-Isotype mELT_vs_B cell-Isotype CSF	2.19255	3.70398
Dnaja1	5.33251e-20	-0.561591	0.141	0.276	1.7216e-15	B cell-Isotype mELT_vs_B cell-Isotype CSF	0.934826	1.8556
Serpina3g	3.16868e-17	-0.562166	0.084	0.187	1.02301e-12	B cell-Isotype mELT_vs_B cell-Isotype CSF	0.594101	1.35366
Cd38	4.84621e-21	-0.562848	0.086	0.208	1.5646e-16	B cell-Isotype mELT_vs_B cell-Isotype CSF	0.630332	1.4083
Ndufa6	3.84526e-30	-0.56543	0.292	0.509	1.24144e-25	B cell-Isotype mELT_vs_B cell-Isotype CSF	2.45721	4.11607
Txnip	3.43451e-23	-0.567628	0.316	0.498	1.10883e-18	B cell-Isotype mELT_vs_B cell-Isotype CSF	2.73904	4.54157
Lcp1	3.79974e-28	-0.570702	0.386	0.598	1.22675e-23	B cell-Isotype mELT_vs_B cell-Isotype CSF	3.67318	5.94083
Eef2	2.39388e-42	-0.571156	0.639	0.853	7.72864e-38	B cell-Isotype mELT_vs_B cell-Isotype CSF	8.31798	12.8439
Gpx1	2.26126e-29	-0.573469	0.338	0.557	7.30048e-25	B cell-Isotype mELT_vs_B cell-Isotype CSF	3.0521	5.02992
Tubb4b	2.08688e-18	-0.575936	0.138	0.265	6.73749e-14	B cell-Isotype mELT_vs_B cell-Isotype CSF	0.952249	1.91011
Spcs2	3.44059e-25	-0.578635	0.066	0.189	1.11079e-20	B cell-Isotype mELT_vs_B cell-Isotype CSF	0.431415	1.13773
Ifi30	1.36175e-25	-0.579471	0.52	0.711	4.3964e-21	B cell-Isotype mELT_vs_B cell-Isotype CSF	6.52742	10.2482
Sdcbp	1.81881e-22	-0.58004	0.062	0.174	5.87204e-18	B cell-Isotype mELT_vs_B cell-Isotype CSF	0.419976	1.12271
Uba52	8.80318e-38	-0.582974	0.516	0.768	2.84211e-33	B cell-Isotype mELT_vs_B cell-Isotype CSF	5.73858	9.09395
Hvcn1	1.38676e-26	-0.588901	0.31	0.507	4.47715e-22	B cell-Isotype mELT_vs_B cell-Isotype CSF	2.61404	4.43588
Atp5a1	1.39537e-27	-0.595661	0.175	0.354	4.50495e-23	B cell-Isotype mELT_vs_B cell-Isotype CSF	1.31687	2.50117
Gimap6	7.23216e-31	-0.608245	0.352	0.572	2.3349e-26	B cell-Isotype mELT_vs_B cell-Isotype CSF	3.19259	5.3912
Arpc1b	3.55494e-35	-0.609084	0.351	0.592	1.14771e-30	B cell-Isotype mELT_vs_B cell-Isotype CSF	3.1299	5.29929
Il4i1	1.84212e-14	-0.615283	0.106	0.206	5.9473e-10	B cell-Isotype mELT_vs_B cell-Isotype CSF	0.855623	1.84255
Ythdc1	1.18915e-22	-0.618035	0.084	0.207	3.83916e-18	B cell-Isotype mELT_vs_B cell-Isotype CSF	0.560286	1.3947
Actr3	3.6887e-33	-0.618336	0.284	0.513	1.1909e-28	B cell-Isotype mELT_vs_B cell-Isotype CSF	2.51873	4.40161
Laptm5	4.63691e-34	-0.619164	0.357	0.591	1.49703e-29	B cell-Isotype mELT_vs_B cell-Isotype CSF	3.30734	5.61601
Hnrnpf	2.05066e-35	-0.619242	0.283	0.519	6.62056e-31	B cell-Isotype mELT_vs_B cell-Isotype CSF	2.41984	4.25311
Rplp2	2.22735e-89	-0.626258	0.834	0.982	7.19101e-85	B cell-Isotype mELT_vs_B cell-Isotype CSF	18.1664	28.5844
Il21r	5.80865e-21	-0.630651	0.091	0.21	1.87532e-16	B cell-Isotype mELT_vs_B cell-Isotype CSF	0.603375	1.48245
AI506816	1.24816e-15	-0.631884	0.033	0.104	4.02968e-11	B cell-Isotype mELT_vs_B cell-Isotype CSF	0.205575	0.868145
Pkm	2.59664e-28	-0.632924	0.18	0.356	8.38327e-24	B cell-Isotype mELT_vs_B cell-Isotype CSF	1.32081	2.5989
Eno1b	2.22084e-31	-0.633033	0.03	0.142	7.17e-27	B cell-Isotype mELT_vs_B cell-Isotype CSF	0.195372	0.853808
Serpinb1a	5.04872e-20	-0.637705	0.194	0.339	1.62998e-15	B cell-Isotype mELT_vs_B cell-Isotype CSF	1.5286	2.93413
Cytip	7.68433e-32	-0.639666	0.142	0.326	2.48089e-27	B cell-Isotype mELT_vs_B cell-Isotype CSF	1.13656	2.32869
Ly86	9.36216e-35	-0.639695	0.28	0.515	3.02257e-30	B cell-Isotype mELT_vs_B cell-Isotype CSF	2.40197	4.30027
Ywhae	3.06746e-29	-0.640681	0.085	0.232	9.90329e-25	B cell-Isotype mELT_vs_B cell-Isotype CSF	0.624113	1.5321
Pdia6	8.01088e-21	-0.640708	0.096	0.217	2.58631e-16	B cell-Isotype mELT_vs_B cell-Isotype CSF	0.664102	1.59449
Tmbim6	7.77335e-33	-0.64591	0.227	0.435	2.50963e-28	B cell-Isotype mELT_vs_B cell-Isotype CSF	1.69566	3.21797
Lmbrd1	1.09788e-27	-0.647011	0.083	0.223	3.54452e-23	B cell-Isotype mELT_vs_B cell-Isotype CSF	0.609521	1.52038
Ptpn6	9.62335e-33	-0.64834	0.327	0.552	3.1069e-28	B cell-Isotype mELT_vs_B cell-Isotype CSF	2.84579	5.02775
Ndufb1-ps	6.88598e-33	-0.662727	0.124	0.304	2.22314e-28	B cell-Isotype mELT_vs_B cell-Isotype CSF	0.896726	2.00265
Blnk	1.11663e-34	-0.674072	0.18	0.388	3.60505e-30	B cell-Isotype mELT_vs_B cell-Isotype CSF	1.41812	2.85828
Cyp4f18	2.37037e-18	-0.677849	0.099	0.21	7.65274e-14	B cell-Isotype mELT_vs_B cell-Isotype CSF	0.667387	1.66741
Lyn	5.47759e-31	-0.679097	0.117	0.283	1.76844e-26	B cell-Isotype mELT_vs_B cell-Isotype CSF	0.840616	1.94708
Cnp	1.66406e-32	-0.680613	0.147	0.332	5.3724e-28	B cell-Isotype mELT_vs_B cell-Isotype CSF	1.07986	2.33364
Gm11808	3.47399e-60	-0.69546	0.611	0.872	1.12158e-55	B cell-Isotype mELT_vs_B cell-Isotype CSF	7.72485	13.129
Sypl	4.32475e-38	-0.69565	0.155	0.367	1.39625e-33	B cell-Isotype mELT_vs_B cell-Isotype CSF	1.26679	2.67133
Tsc22d3	9.13165e-30	-0.707266	0.348	0.548	2.94815e-25	B cell-Isotype mELT_vs_B cell-Isotype CSF	3.33815	6.08293
Tcp11l2	1.7398e-25	-0.709783	0.06	0.177	5.61694e-21	B cell-Isotype mELT_vs_B cell-Isotype CSF	0.37489	1.24871
Ctsc	1.06948e-38	-0.709953	0.08	0.254	3.45281e-34	B cell-Isotype mELT_vs_B cell-Isotype CSF	0.600405	1.61786
Malat1	9.16734e-31	-0.714745	0.876	0.962	2.95968e-26	B cell-Isotype mELT_vs_B cell-Isotype CSF	32.7047	54.3159
H2-T22	1.32666e-31	-0.729494	0.13	0.303	4.28312e-27	B cell-Isotype mELT_vs_B cell-Isotype CSF	0.889596	2.13306
Rpl38	6.04467e-129	-0.729872	0.905	0.988	1.95152e-124	B cell-Isotype mELT_vs_B cell-Isotype CSF	23.0867	38.9475
Rps28	1.07731e-129	-0.731476	0.909	0.987	3.47811e-125	B cell-Isotype mELT_vs_B cell-Isotype CSF	23.4769	39.6399
Cnbp	1.04494e-48	-0.746127	0.308	0.588	3.37358e-44	B cell-Isotype mELT_vs_B cell-Isotype CSF	2.65623	5.13254
Rps29	3.74198e-156	-0.753192	0.934	0.992	1.2081e-151	B cell-Isotype mELT_vs_B cell-Isotype CSF	28.5763	48.8513
Cd55	2.3524e-29	-0.757885	0.168	0.346	7.59472e-25	B cell-Isotype mELT_vs_B cell-Isotype CSF	1.28932	2.87125
Cct8	1.32344e-32	-0.773898	0.066	0.208	4.27274e-28	B cell-Isotype mELT_vs_B cell-Isotype CSF	0.418151	1.42487
Calm1	8.21182e-46	-0.780777	0.393	0.65	2.65119e-41	B cell-Isotype mELT_vs_B cell-Isotype CSF	3.62194	6.94076
Hnrnpk	1.46358e-44	-0.784023	0.237	0.489	4.72517e-40	B cell-Isotype mELT_vs_B cell-Isotype CSF	1.79714	3.81646
Unc93b1	6.42288e-46	-0.785882	0.289	0.544	2.07363e-41	B cell-Isotype mELT_vs_B cell-Isotype CSF	2.34125	4.7608
Zfp36	9.18166e-33	-0.786555	0.361	0.574	2.9643e-28	B cell-Isotype mELT_vs_B cell-Isotype CSF	3.54775	6.84465
Cnn2	9.03486e-43	-0.791444	0.205	0.436	2.9169e-38	B cell-Isotype mELT_vs_B cell-Isotype CSF	1.58528	3.47462
Ddit4	7.88222e-31	-0.791495	0.084	0.233	2.54478e-26	B cell-Isotype mELT_vs_B cell-Isotype CSF	0.552186	1.68663
Vim	1.60763e-31	-0.79166	0.164	0.345	5.19024e-27	B cell-Isotype mELT_vs_B cell-Isotype CSF	1.33274	3.03812
mt-Nd5	1.15924e-53	-0.802675	0.344	0.634	3.7426e-49	B cell-Isotype mELT_vs_B cell-Isotype CSF	3.48665	6.8262
Arf1	1.5534e-41	-0.821105	0.133	0.339	5.01517e-37	B cell-Isotype mELT_vs_B cell-Isotype CSF	0.964348	2.47053
Snx2	1.96245e-46	-0.831922	0.199	0.444	6.33578e-42	B cell-Isotype mELT_vs_B cell-Isotype CSF	1.53419	3.511
Hnrnpa2b1	9.47569e-64	-0.891084	0.358	0.672	3.05923e-59	B cell-Isotype mELT_vs_B cell-Isotype CSF	3.32626	7.02335
Cd83	6.50878e-37	-0.930467	0.205	0.412	2.10136e-32	B cell-Isotype mELT_vs_B cell-Isotype CSF	1.75538	4.25146
Gpi1	6.48532e-61	-0.94744	0.194	0.479	2.09379e-56	B cell-Isotype mELT_vs_B cell-Isotype CSF	1.45446	3.73329
Il2rg	3.42741e-60	-0.950288	0.24	0.532	1.10654e-55	B cell-Isotype mELT_vs_B cell-Isotype CSF	1.90981	4.62251
Apobec3	6.24086e-63	-0.955502	0.27	0.572	2.01486e-58	B cell-Isotype mELT_vs_B cell-Isotype CSF	2.26643	5.33443
Lars2	6.7536e-13	-0.957584	0.7	0.794	2.1804e-08	B cell-Isotype mELT_vs_B cell-Isotype CSF	12.8162	25.8318
Selenof	2.52357e-60	-0.994515	0.058	0.266	8.14733e-56	B cell-Isotype mELT_vs_B cell-Isotype CSF	0.384041	1.75758
Hist1h1e	4.5095e-42	-0.999597	0.032	0.171	1.45589e-37	B cell-Isotype mELT_vs_B cell-Isotype CSF	0.212088	1.4235
Gdi2	1.32587e-69	-1.0177	0.174	0.472	4.28057e-65	B cell-Isotype mELT_vs_B cell-Isotype CSF	1.35566	3.76949
Tnfrsf13c	1.29991e-62	-1.05839	0.151	0.423	4.19675e-58	B cell-Isotype mELT_vs_B cell-Isotype CSF	1.1468	3.47094
Psmb8	7.05037e-99	-1.1536	0.253	0.637	2.27621e-94	B cell-Isotype mELT_vs_B cell-Isotype CSF	2.09477	5.88487
Eef1a1	1.55064e-291	-1.1718	0.963	0.995	5.00626e-287	B cell-Isotype mELT_vs_B cell-Isotype CSF	35.6281	81.5203
mt-Nd4l	2.37146e-148	-1.29003	0.578	0.905	7.65626e-144	B cell-Isotype mELT_vs_B cell-Isotype CSF	8.32914	21.8128
Actg1	2.76413e-147	-1.31745	0.565	0.898	8.924e-143	B cell-Isotype mELT_vs_B cell-Isotype CSF	6.93233	18.7694
AY036118	3.12213e-90	-1.44693	0.119	0.431	1.00798e-85	B cell-Isotype mELT_vs_B cell-Isotype CSF	1.56331	5.98828
Gm43305	3.04095e-68	-1.45622	0.124	0.389	9.81771e-64	B cell-Isotype mELT_vs_B cell-Isotype CSF	1.00144	4.49171
Hspa8	9.44133e-177	-1.56609	0.411	0.857	3.04813e-172	B cell-Isotype mELT_vs_B cell-Isotype CSF	4.15901	14.2759
Gm42418	2.04882e-136	-1.72544	0.931	0.997	6.61461e-132	B cell-Isotype mELT_vs_B cell-Isotype CSF	58.1126	194.474
Ighv1-9	6.23604e-167	-1.95006	0.192	0.654	2.0133e-162	B cell-Isotype mELT_vs_B cell-Isotype CSF	1.61085	9.0881

## Sheet: Macrophages
gene	p_val	avg_log2FC	pct.1	pct.2	p_val_adj	test	Macrophage-Isotype mELT	Macrophage-Isotype CSF
Tpt1	2.85602e-17	1.55817	0.684	0.467	9.22066e-13	Macrophage-Isotype mELT_vs_Macrophage-Isotype CSF	15.636	4.64928
mt-Atp8	7.5381e-18	1.19203	0.7	0.441	2.43368e-13	Macrophage-Isotype mELT_vs_Macrophage-Isotype CSF	11.6185	4.52293
Egr1	3.75908e-10	1.03199	0.552	0.326	1.21362e-05	Macrophage-Isotype mELT_vs_Macrophage-Isotype CSF	11.6499	5.18625
Ier2	3.08303e-09	0.932998	0.542	0.326	9.95357e-05	Macrophage-Isotype mELT_vs_Macrophage-Isotype CSF	10.0727	4.79955
Tmsb10	1.3534e-06	0.775011	0.746	0.67	0.0436945	Macrophage-Isotype mELT_vs_Macrophage-Isotype CSF	26.4328	15.0313
mt-Co3	2.7527e-12	0.637972	0.907	0.753	8.88708e-08	Macrophage-Isotype mELT_vs_Macrophage-Isotype CSF	33.9232	21.4422
Rpl18a	7.85744e-22	0.633016	0.99	0.974	2.53677e-17	Macrophage-Isotype mELT_vs_Macrophage-Isotype CSF	62.2104	39.7597
Fos	1.21842e-07	0.56361	0.72	0.559	0.00393368	Macrophage-Isotype mELT_vs_Macrophage-Isotype CSF	24.6503	16.3552
mt-Co2	2.93076e-11	0.545571	0.941	0.819	9.46196e-07	Macrophage-Isotype mELT_vs_Macrophage-Isotype CSF	40.5347	27.4562
H3f3b	8.5434e-07	0.409457	0.913	0.899	0.0275824	Macrophage-Isotype mELT_vs_Macrophage-Isotype CSF	49.5992	37.0965
Mbp	7.63745e-26	0.324841	0.73	0.348	2.46575e-21	Macrophage-Isotype mELT_vs_Macrophage-Isotype CSF	25.2892	19.9889
Mobp	2.40269e-12	0.317106	0.325	0.079	7.75707e-08	Macrophage-Isotype mELT_vs_Macrophage-Isotype CSF	4.45855	3.38146
Fau	1.79324e-10	0.310106	0.994	0.987	5.78948e-06	Macrophage-Isotype mELT_vs_Macrophage-Isotype CSF	119.036	95.8189
Rpl21	7.45313e-07	0.302053	0.97	0.965	0.0240624	Macrophage-Isotype mELT_vs_Macrophage-Isotype CSF	48.307	38.9928
Rpl35a	4.5723e-08	0.293831	0.986	0.965	0.00147617	Macrophage-Isotype mELT_vs_Macrophage-Isotype CSF	59.2879	48.1789
Dnase2a	9.61085e-07	-0.394729	0.148	0.317	0.0310286	Macrophage-Isotype mELT_vs_Macrophage-Isotype CSF	1.11845	1.78511
Rpl38	6.32863e-08	-0.417702	0.799	0.859	0.0020432	Macrophage-Isotype mELT_vs_Macrophage-Isotype CSF	14.0476	19.1006
Ctbs	1.35045e-08	-0.443301	0.016	0.11	0.000435994	Macrophage-Isotype mELT_vs_Macrophage-Isotype CSF	0.107266	0.505563
Eno1b	2.06295e-09	-0.453496	0.016	0.119	6.66022e-05	Macrophage-Isotype mELT_vs_Macrophage-Isotype CSF	0.125448	0.541137
Tcn2	1.42222e-07	-0.456404	0.132	0.308	0.00459164	Macrophage-Isotype mELT_vs_Macrophage-Isotype CSF	1.00224	1.74731
Pdhb	1.37048e-06	-0.457124	0.036	0.132	0.0442458	Macrophage-Isotype mELT_vs_Macrophage-Isotype CSF	0.201198	0.649008
Rps29	1.05613e-09	-0.458944	0.892	0.934	3.40972e-05	Macrophage-Isotype mELT_vs_Macrophage-Isotype CSF	25.1243	34.9087
Tank	3.72135e-07	-0.473815	0.02	0.106	0.0120144	Macrophage-Isotype mELT_vs_Macrophage-Isotype CSF	0.152758	0.600925
Hspd1	9.92932e-07	-0.481521	0.112	0.264	0.0320568	Macrophage-Isotype mELT_vs_Macrophage-Isotype CSF	0.836062	1.56354
Atxn10	4.30682e-08	-0.487182	0.063	0.203	0.00139046	Macrophage-Isotype mELT_vs_Macrophage-Isotype CSF	0.456987	1.04226
Ctsh	6.09303e-07	-0.490668	0.527	0.714	0.0196714	Macrophage-Isotype mELT_vs_Macrophage-Isotype CSF	6.50365	9.54334
Cmtm3	3.41046e-07	-0.493138	0.045	0.159	0.0110107	Macrophage-Isotype mELT_vs_Macrophage-Isotype CSF	0.347656	0.89683
Cct4	2.67841e-07	-0.495964	0.069	0.203	0.00864726	Macrophage-Isotype mELT_vs_Macrophage-Isotype CSF	0.477145	1.08316
Slc7a7	1.28532e-06	-0.499749	0.057	0.172	0.0414964	Macrophage-Isotype mELT_vs_Macrophage-Isotype CSF	0.350154	0.909074
Irak2	5.66338e-08	-0.500267	0.028	0.132	0.00182842	Macrophage-Isotype mELT_vs_Macrophage-Isotype CSF	0.185919	0.677453
Stt3a	2.87719e-07	-0.503203	0.047	0.163	0.009289	Macrophage-Isotype mELT_vs_Macrophage-Isotype CSF	0.323402	0.875733
Sec11c	1.57046e-08	-0.505349	0.13	0.322	0.000507025	Macrophage-Isotype mELT_vs_Macrophage-Isotype CSF	1.17254	2.08384
Fuca2	1.86544e-07	-0.518207	0.043	0.159	0.00602259	Macrophage-Isotype mELT_vs_Macrophage-Isotype CSF	0.317763	0.887266
Snx5	1.03379e-07	-0.520344	0.286	0.507	0.00333758	Macrophage-Isotype mELT_vs_Macrophage-Isotype CSF	2.67314	4.26838
Rps28	3.80775e-10	-0.52472	0.781	0.877	1.22933e-05	Macrophage-Isotype mELT_vs_Macrophage-Isotype CSF	15.5505	22.8105
Cd81	9.30259e-08	-0.524877	0.866	0.894	0.00300334	Macrophage-Isotype mELT_vs_Macrophage-Isotype CSF	29.6103	43.0425
Ctsf	6.53048e-07	-0.540122	0.083	0.22	0.0210836	Macrophage-Isotype mELT_vs_Macrophage-Isotype CSF	0.695939	1.46606
Phgdh	1.20974e-07	-0.541343	0.03	0.132	0.00390566	Macrophage-Isotype mELT_vs_Macrophage-Isotype CSF	0.227986	0.78712
Tnfsf13b	1.92227e-07	-0.545914	0.059	0.185	0.00620605	Macrophage-Isotype mELT_vs_Macrophage-Isotype CSF	0.458102	1.12875
Tvp23b	6.16291e-07	-0.549188	0.03	0.123	0.019897	Macrophage-Isotype mELT_vs_Macrophage-Isotype CSF	0.160578	0.69823
F11r	4.62817e-07	-0.550596	0.17	0.348	0.014942	Macrophage-Isotype mELT_vs_Macrophage-Isotype CSF	1.37628	2.48051
Tubb2a	7.92166e-07	-0.551892	0.028	0.119	0.0255751	Macrophage-Isotype mELT_vs_Macrophage-Isotype CSF	0.165417	0.708509
Cd84	5.55569e-07	-0.555882	0.264	0.454	0.0179366	Macrophage-Isotype mELT_vs_Macrophage-Isotype CSF	2.22065	3.73457
Rab1b	3.66567e-07	-0.55896	0.053	0.172	0.0118346	Macrophage-Isotype mELT_vs_Macrophage-Isotype CSF	0.381079	1.03462
Ly86	4.07587e-09	-0.560897	0.783	0.877	0.00013159	Macrophage-Isotype mELT_vs_Macrophage-Isotype CSF	18.0322	27.076
Yipf5	4.94255e-07	-0.561732	0.037	0.141	0.015957	Macrophage-Isotype mELT_vs_Macrophage-Isotype CSF	0.262764	0.86389
Erlec1	3.35384e-07	-0.56198	0.026	0.119	0.0108279	Macrophage-Isotype mELT_vs_Macrophage-Isotype CSF	0.174074	0.733279
Ctsl	3.29409e-07	-0.562765	0.629	0.771	0.010635	Macrophage-Isotype mELT_vs_Macrophage-Isotype CSF	10.9083	16.5897
Alas1	3.70244e-08	-0.563635	0.034	0.145	0.00119533	Macrophage-Isotype mELT_vs_Macrophage-Isotype CSF	0.216936	0.798617
Eif4a1	1.34989e-08	-0.581087	0.296	0.529	0.000435811	Macrophage-Isotype mELT_vs_Macrophage-Isotype CSF	2.83244	4.73324
Pld4	1.23444e-08	-0.594636	0.371	0.599	0.00039854	Macrophage-Isotype mELT_vs_Macrophage-Isotype CSF	3.97185	6.50794
Maea	9.07741e-08	-0.596172	0.032	0.137	0.00293064	Macrophage-Isotype mELT_vs_Macrophage-Isotype CSF	0.230677	0.860415
Rab32	1.18e-07	-0.601001	0.024	0.119	0.00380964	Macrophage-Isotype mELT_vs_Macrophage-Isotype CSF	0.166901	0.769919
Rnase4	7.6418e-07	-0.604148	0.237	0.432	0.0246716	Macrophage-Isotype mELT_vs_Macrophage-Isotype CSF	1.95781	3.49611
Eif2a	7.16784e-07	-0.611838	0.02	0.101	0.0231414	Macrophage-Isotype mELT_vs_Macrophage-Isotype CSF	0.0861231	0.659818
Glmp	3.96263e-08	-0.613527	0.179	0.379	0.00127934	Macrophage-Isotype mELT_vs_Macrophage-Isotype CSF	1.4143	2.69386
Ociad1	9.4834e-09	-0.614492	0.132	0.322	0.000306171	Macrophage-Isotype mELT_vs_Macrophage-Isotype CSF	1.05805	2.15091
Abi3	6.05134e-09	-0.614644	0.181	0.396	0.000195367	Macrophage-Isotype mELT_vs_Macrophage-Isotype CSF	1.56186	2.92268
Gna15	3.93955e-08	-0.6165	0.047	0.172	0.00127188	Macrophage-Isotype mELT_vs_Macrophage-Isotype CSF	0.345248	1.06247
Plxdc2	1.33339e-09	-0.624037	0.168	0.388	4.30485e-05	Macrophage-Isotype mELT_vs_Macrophage-Isotype CSF	1.52007	2.88389
Lyn	4.95525e-11	-0.632253	0.168	0.414	1.5998e-06	Macrophage-Isotype mELT_vs_Macrophage-Isotype CSF	1.62747	3.07254
Adora3	4.82146e-11	-0.635055	0.036	0.181	1.55661e-06	Macrophage-Isotype mELT_vs_Macrophage-Isotype CSF	0.287553	0.999566
Gapdh	5.4026e-07	-0.63624	0.499	0.674	0.0174423	Macrophage-Isotype mELT_vs_Macrophage-Isotype CSF	5.97072	9.83441
Calm1	1.1141e-07	-0.639913	0.398	0.608	0.00359687	Macrophage-Isotype mELT_vs_Macrophage-Isotype CSF	3.77229	6.43636
Lgals3bp	7.86134e-08	-0.641672	0.406	0.604	0.00253803	Macrophage-Isotype mELT_vs_Macrophage-Isotype CSF	4.53609	7.63705
Son	3.11452e-08	-0.643443	0.27	0.489	0.00100552	Macrophage-Isotype mELT_vs_Macrophage-Isotype CSF	2.27823	4.12076
Rnf13	1.43566e-08	-0.643622	0.14	0.33	0.000463501	Macrophage-Isotype mELT_vs_Macrophage-Isotype CSF	1.0362	2.18105
Pabpc1	3.56598e-09	-0.645178	0.442	0.652	0.000115128	Macrophage-Isotype mELT_vs_Macrophage-Isotype CSF	4.658	7.84873
Ctss	2.28146e-19	-0.647437	0.976	0.974	7.3657e-15	Macrophage-Isotype mELT_vs_Macrophage-Isotype CSF	72.7281	114.486
Tmem173	1.00755e-06	-0.651429	0.144	0.304	0.0325288	Macrophage-Isotype mELT_vs_Macrophage-Isotype CSF	1.12951	2.34487
Fam32a	2.01534e-07	-0.663127	0.063	0.189	0.00650653	Macrophage-Isotype mELT_vs_Macrophage-Isotype CSF	0.400696	1.21802
H2-DMb1	9.71434e-09	-0.66477	0.266	0.489	0.000313627	Macrophage-Isotype mELT_vs_Macrophage-Isotype CSF	2.45434	4.47622
Tmem86a	2.33235e-09	-0.665086	0.077	0.238	7.52999e-05	Macrophage-Isotype mELT_vs_Macrophage-Isotype CSF	0.614971	1.5608
Pla2g15	3.23669e-07	-0.665511	0.12	0.282	0.0104497	Macrophage-Isotype mELT_vs_Macrophage-Isotype CSF	0.992401	2.16021
Atp6ap1	9.74263e-09	-0.668243	0.15	0.344	0.000314541	Macrophage-Isotype mELT_vs_Macrophage-Isotype CSF	1.12124	2.37094
Tmem59	2.74432e-08	-0.668351	0.264	0.48	0.000886004	Macrophage-Isotype mELT_vs_Macrophage-Isotype CSF	2.13794	3.98699
Pea15a	2.08976e-07	-0.668387	0.103	0.251	0.0067468	Macrophage-Isotype mELT_vs_Macrophage-Isotype CSF	0.666826	1.64908
Mcfd2	5.4389e-08	-0.675455	0.041	0.159	0.00175595	Macrophage-Isotype mELT_vs_Macrophage-Isotype CSF	0.27172	1.03107
H2-T22	2.44173e-07	-0.677683	0.103	0.256	0.00788312	Macrophage-Isotype mELT_vs_Macrophage-Isotype CSF	0.654551	1.64657
Gyg	1.4629e-06	-0.680594	0.041	0.141	0.0472299	Macrophage-Isotype mELT_vs_Macrophage-Isotype CSF	0.240285	0.987929
Ckb	1.17153e-08	-0.683937	0.268	0.485	0.000378227	Macrophage-Isotype mELT_vs_Macrophage-Isotype CSF	2.81437	5.12785
Lag3	2.53491e-08	-0.685579	0.256	0.467	0.000818396	Macrophage-Isotype mELT_vs_Macrophage-Isotype CSF	2.56158	4.72825
Ndufa3	4.26264e-07	-0.693175	0.231	0.419	0.0137619	Macrophage-Isotype mELT_vs_Macrophage-Isotype CSF	1.73091	3.41545
Cnbp	2.6004e-09	-0.698272	0.223	0.449	8.39538e-05	Macrophage-Isotype mELT_vs_Macrophage-Isotype CSF	1.76645	3.48874
Arl1	2.65705e-08	-0.712117	0.039	0.159	0.00085783	Macrophage-Isotype mELT_vs_Macrophage-Isotype CSF	0.241853	1.03441
Pkm	3.99663e-07	-0.716236	0.252	0.441	0.0129031	Macrophage-Isotype mELT_vs_Macrophage-Isotype CSF	2.20135	4.25947
Cxcl16	1.90806e-09	-0.717025	0.187	0.405	6.16018e-05	Macrophage-Isotype mELT_vs_Macrophage-Isotype CSF	1.62721	3.31858
Ube2v1	3.42971e-10	-0.718056	0.099	0.286	1.10728e-05	Macrophage-Isotype mELT_vs_Macrophage-Isotype CSF	0.695372	1.78883
Ifngr1	1.08034e-10	-0.718894	0.256	0.511	3.48787e-06	Macrophage-Isotype mELT_vs_Macrophage-Isotype CSF	2.30968	4.44747
Capza2	4.36219e-10	-0.722023	0.28	0.524	1.40833e-05	Macrophage-Isotype mELT_vs_Macrophage-Isotype CSF	2.5838	4.91146
Arf1	6.71852e-10	-0.723989	0.189	0.414	2.16908e-05	Macrophage-Isotype mELT_vs_Macrophage-Isotype CSF	1.38617	2.94134
Trf	2.55553e-09	-0.730425	0.365	0.617	8.25051e-05	Macrophage-Isotype mELT_vs_Macrophage-Isotype CSF	4.01595	7.3221
Entpd1	7.91916e-08	-0.732497	0.13	0.3	0.0025567	Macrophage-Isotype mELT_vs_Macrophage-Isotype CSF	0.971795	2.27616
M6pr	1.70602e-12	-0.734627	0.12	0.352	5.50787e-08	Macrophage-Isotype mELT_vs_Macrophage-Isotype CSF	0.914916	2.18636
Selplg	4.53404e-08	-0.741356	0.448	0.643	0.00146381	Macrophage-Isotype mELT_vs_Macrophage-Isotype CSF	6.4088	11.3856
Napa	3.66992e-07	-0.744075	0.065	0.189	0.0118483	Macrophage-Isotype mELT_vs_Macrophage-Isotype CSF	0.440263	1.4123
Hnrnpk	1.93556e-10	-0.746513	0.197	0.432	6.24896e-06	Macrophage-Isotype mELT_vs_Macrophage-Isotype CSF	1.67007	3.47966
Tent5c	7.50792e-07	-0.752337	0.126	0.278	0.0242393	Macrophage-Isotype mELT_vs_Macrophage-Isotype CSF	0.85595	2.12638
Gbp2	2.51937e-08	-0.754959	0.051	0.181	0.000813378	Macrophage-Isotype mELT_vs_Macrophage-Isotype CSF	0.380408	1.32955
Max	4.21897e-08	-0.758864	0.045	0.167	0.00136209	Macrophage-Isotype mELT_vs_Macrophage-Isotype CSF	0.280887	1.16746
Hist1h1e	3.35095e-08	-0.760876	0.03	0.137	0.00108185	Macrophage-Isotype mELT_vs_Macrophage-Isotype CSF	0.230534	1.08516
Tlr2	5.14559e-08	-0.775476	0.093	0.247	0.00166125	Macrophage-Isotype mELT_vs_Macrophage-Isotype CSF	0.646747	1.81883
Ap2m1	8.53435e-09	-0.779324	0.126	0.308	0.000275531	Macrophage-Isotype mELT_vs_Macrophage-Isotype CSF	0.926391	2.30632
P2ry6	1.81582e-08	-0.782003	0.243	0.458	0.000586237	Macrophage-Isotype mELT_vs_Macrophage-Isotype CSF	2.30634	4.6853
Tmx1	1.02768e-07	-0.78949	0.024	0.119	0.00331786	Macrophage-Isotype mELT_vs_Macrophage-Isotype CSF	0.159756	1.0046
Tnfrsf1a	7.00705e-10	-0.792069	0.093	0.269	2.26223e-05	Macrophage-Isotype mELT_vs_Macrophage-Isotype CSF	0.5723	1.72253
Spcs2	4.0277e-10	-0.792478	0.13	0.33	1.30034e-05	Macrophage-Isotype mELT_vs_Macrophage-Isotype CSF	0.917611	2.32139
Psap	4.41645e-19	-0.796183	0.858	0.921	1.42585e-14	Macrophage-Isotype mELT_vs_Macrophage-Isotype CSF	22.1313	39.1675
Gpi1	5.33098e-10	-0.796377	0.215	0.441	1.72111e-05	Macrophage-Isotype mELT_vs_Macrophage-Isotype CSF	1.51254	3.36361
Bin2	5.99924e-09	-0.797026	0.174	0.374	0.000193685	Macrophage-Isotype mELT_vs_Macrophage-Isotype CSF	1.33054	3.04935
Tmem234	3.60368e-09	-0.79736	0.099	0.269	0.000116345	Macrophage-Isotype mELT_vs_Macrophage-Isotype CSF	0.597607	1.77651
Itm2c	1.87656e-12	-0.798442	0.29	0.577	6.05848e-08	Macrophage-Isotype mELT_vs_Macrophage-Isotype CSF	2.67121	5.38505
Ass1	1.41043e-06	-0.803273	0.026	0.11	0.0455358	Macrophage-Isotype mELT_vs_Macrophage-Isotype CSF	0.146049	0.99992
Gdi2	2.41843e-11	-0.812395	0.266	0.515	7.8079e-07	Macrophage-Isotype mELT_vs_Macrophage-Isotype CSF	2.27735	4.75544
Sgk1	1.92119e-09	-0.817099	0.221	0.441	6.20257e-05	Macrophage-Isotype mELT_vs_Macrophage-Isotype CSF	2.18226	4.6067
Anxa3	2.54703e-10	-0.827607	0.219	0.449	8.22309e-06	Macrophage-Isotype mELT_vs_Macrophage-Isotype CSF	1.90399	4.15382
Tpst2	7.9823e-10	-0.83101	0.077	0.242	2.57709e-05	Macrophage-Isotype mELT_vs_Macrophage-Isotype CSF	0.492156	1.65444
Vdac2	1.80799e-13	-0.849803	0.225	0.511	5.8371e-09	Macrophage-Isotype mELT_vs_Macrophage-Isotype CSF	1.78728	4.02339
Tmbim6	2.54771e-13	-0.851724	0.42	0.665	8.22529e-09	Macrophage-Isotype mELT_vs_Macrophage-Isotype CSF	3.93508	7.90613
Pdia6	6.6062e-11	-0.866876	0.185	0.419	2.13281e-06	Macrophage-Isotype mELT_vs_Macrophage-Isotype CSF	1.47312	3.51025
Blnk	5.23575e-16	-0.868224	0.085	0.326	1.69036e-11	Macrophage-Isotype mELT_vs_Macrophage-Isotype CSF	0.779008	2.24743
Rpn2	2.04317e-13	-0.869581	0.105	0.335	6.59637e-09	Macrophage-Isotype mELT_vs_Macrophage-Isotype CSF	0.721873	2.14609
Gm43305	6.42063e-09	-0.887324	0.071	0.22	0.00020729	Macrophage-Isotype mELT_vs_Macrophage-Isotype CSF	0.580667	1.92382
C5ar1	9.16974e-09	-0.901333	0.087	0.247	0.000296045	Macrophage-Isotype mELT_vs_Macrophage-Isotype CSF	0.711143	2.19606
Apobec3	2.43216e-11	-0.90292	0.083	0.269	7.85223e-07	Macrophage-Isotype mELT_vs_Macrophage-Isotype CSF	0.525884	1.85317
Ctsd	1.33633e-18	-0.905036	0.864	0.925	4.31433e-14	Macrophage-Isotype mELT_vs_Macrophage-Isotype CSF	37.4179	70.941
Sdcbp	1.81377e-13	-0.932906	0.189	0.458	5.85576e-09	Macrophage-Isotype mELT_vs_Macrophage-Isotype CSF	1.46097	3.69828
Lap3	3.55255e-15	-0.933507	0.118	0.374	1.14694e-10	Macrophage-Isotype mELT_vs_Macrophage-Isotype CSF	0.844715	2.52325
Atp6ap2	5.45204e-14	-0.952904	0.114	0.357	1.76019e-09	Macrophage-Isotype mELT_vs_Macrophage-Isotype CSF	0.846045	2.57351
Eef1a1	4.9795e-27	-0.953859	0.907	0.969	1.60763e-22	Macrophage-Isotype mELT_vs_Macrophage-Isotype CSF	31.6771	62.2971
Ywhae	4.26706e-12	-0.976052	0.162	0.396	1.37762e-07	Macrophage-Isotype mELT_vs_Macrophage-Isotype CSF	1.09344	3.11794
Grn	6.25462e-19	-0.977592	0.556	0.815	2.0193e-14	Macrophage-Isotype mELT_vs_Macrophage-Isotype CSF	7.59665	15.9283
Asah1	8.37468e-17	-0.980823	0.179	0.48	2.70376e-12	Macrophage-Isotype mELT_vs_Macrophage-Isotype CSF	1.41522	3.76665
Psmb8	1.13301e-16	-0.998101	0.245	0.559	3.65793e-12	Macrophage-Isotype mELT_vs_Macrophage-Isotype CSF	2.15286	5.29742
mt-Nd4l	2.28089e-14	-0.99896	0.562	0.727	7.36385e-10	Macrophage-Isotype mELT_vs_Macrophage-Isotype CSF	7.6896	16.3667
Ctsa	2.79278e-18	-1.01673	0.408	0.722	9.01649e-14	Macrophage-Isotype mELT_vs_Macrophage-Isotype CSF	4.51985	10.1685
Hspa5	1.01883e-07	-1.0189	0.353	0.524	0.00328931	Macrophage-Isotype mELT_vs_Macrophage-Isotype CSF	3.30293	7.71932
Selenof	2.98459e-16	-1.0275	0.138	0.414	9.63573e-12	Macrophage-Isotype mELT_vs_Macrophage-Isotype CSF	1.02601	3.12998
Tmem119	2.70051e-11	-1.02818	0.337	0.568	8.71861e-07	Macrophage-Isotype mELT_vs_Macrophage-Isotype CSF	4.02922	9.25681
Olfml3	4.25366e-15	-1.03712	0.359	0.643	1.37329e-10	Macrophage-Isotype mELT_vs_Macrophage-Isotype CSF	3.95573	9.1698
Fcrls	1.63649e-08	-1.09003	0.122	0.286	0.000528341	Macrophage-Isotype mELT_vs_Macrophage-Isotype CSF	0.945753	3.14209
Lgmn	6.42439e-25	-1.11115	0.68	0.885	2.07412e-20	Macrophage-Isotype mELT_vs_Macrophage-Isotype CSF	12.7731	28.7522
Unc93b1	2.48708e-18	-1.12577	0.456	0.736	8.02954e-14	Macrophage-Isotype mELT_vs_Macrophage-Isotype CSF	4.70754	11.4549
Gm42418	5.69955e-16	-1.13256	0.931	0.969	1.8401e-11	Macrophage-Isotype mELT_vs_Macrophage-Isotype CSF	61.2348	135.449
Hspa8	2.30568e-27	-1.18562	0.562	0.824	7.4439e-23	Macrophage-Isotype mELT_vs_Macrophage-Isotype CSF	6.62486	16.3436
Selenop	3.22955e-20	-1.2242	0.475	0.762	1.04266e-15	Macrophage-Isotype mELT_vs_Macrophage-Isotype CSF	5.69186	14.634
Ctsc	9.00169e-22	-1.25598	0.32	0.674	2.9062e-17	Macrophage-Isotype mELT_vs_Macrophage-Isotype CSF	3.02295	8.608
Ctsb	1.78306e-33	-1.27209	0.751	0.947	5.75661e-29	Macrophage-Isotype mELT_vs_Macrophage-Isotype CSF	17.6589	44.0633
Gpr34	4.55482e-15	-1.31761	0.174	0.441	1.47052e-10	Macrophage-Isotype mELT_vs_Macrophage-Isotype CSF	1.402	4.98706
AY036118	9.75001e-20	-1.63805	0.108	0.392	3.14779e-15	Macrophage-Isotype mELT_vs_Macrophage-Isotype CSF	1.51489	6.82746
P2ry12	3.36169e-23	-1.68723	0.138	0.471	1.08532e-18	Macrophage-Isotype mELT_vs_Macrophage-Isotype CSF	1.24682	6.2356

## Sheet: naitve T cell CD4+
gene	p_val	avg_log2FC	pct.1	pct.2	p_val_adj	test	naive T cell CD4+-Isotype mELT	naive T cell CD4+-Isotype CSF
Mbp	8.77261e-76	2.00474	0.668	0.326	2.83224e-71	naive T cell CD4+-Isotype mELT_vs_naive T cell CD4+-Isotype CSF	23.9141	5.2081
Mobp	1.8922e-32	1.74547	0.298	0.072	6.10895e-28	naive T cell CD4+-Isotype mELT_vs_naive T cell CD4+-Isotype CSF	5.02861	0.797952
Fth1	6.75981e-16	1.16364	0.643	0.688	2.1824e-11	naive T cell CD4+-Isotype mELT_vs_naive T cell CD4+-Isotype CSF	17.5082	7.26176
Tpt1	9.04561e-39	1.15774	0.764	0.773	2.92037e-34	naive T cell CD4+-Isotype mELT_vs_naive T cell CD4+-Isotype CSF	20.1917	8.49841
Gclm	1.78676e-13	1.10672	0.256	0.136	5.76854e-09	naive T cell CD4+-Isotype mELT_vs_naive T cell CD4+-Isotype CSF	2.95002	0.834185
Plp1	7.54139e-13	1.10515	0.174	0.063	2.43474e-08	naive T cell CD4+-Isotype mELT_vs_naive T cell CD4+-Isotype CSF	2.37827	0.570402
S100b	1.553e-12	1.03083	0.115	0.023	5.01387e-08	naive T cell CD4+-Isotype mELT_vs_naive T cell CD4+-Isotype CSF	1.51494	0.230887
Rps12	2.36828e-87	1.01842	0.939	0.926	7.646e-83	naive T cell CD4+-Isotype mELT_vs_naive T cell CD4+-Isotype CSF	49.4743	23.917
Plekhb1	5.93043e-08	0.867609	0.112	0.043	0.00191464	naive T cell CD4+-Isotype mELT_vs_naive T cell CD4+-Isotype CSF	1.39811	0.314292
mt-Atp8	3.86267e-25	0.812386	0.724	0.755	1.24706e-20	naive T cell CD4+-Isotype mELT_vs_naive T cell CD4+-Isotype CSF	15.3984	8.33792
Rplp1	3.90314e-140	0.778493	0.999	0.998	1.26013e-135	naive T cell CD4+-Isotype mELT_vs_naive T cell CD4+-Isotype CSF	105.495	61.0842
Rps14	6.29297e-87	0.696453	0.98	0.983	2.03169e-82	naive T cell CD4+-Isotype mELT_vs_naive T cell CD4+-Isotype CSF	56.2357	34.3194
Rpl26	1.09638e-75	0.687203	0.971	0.972	3.53967e-71	naive T cell CD4+-Isotype mELT_vs_naive T cell CD4+-Isotype CSF	50.5834	31.0362
Rps15	1.99592e-13	0.686051	0.597	0.617	6.44384e-09	naive T cell CD4+-Isotype mELT_vs_naive T cell CD4+-Isotype CSF	9.50631	5.53022
Mt1	1.18601e-06	0.685843	0.112	0.049	0.0382902	naive T cell CD4+-Isotype mELT_vs_naive T cell CD4+-Isotype CSF	1.46551	0.532668
Rpl12	4.11016e-51	0.674998	0.922	0.934	1.32697e-46	naive T cell CD4+-Isotype mELT_vs_naive T cell CD4+-Isotype CSF	33.5079	20.6134
Rps23	6.63745e-91	0.653033	0.988	0.983	2.1429e-86	naive T cell CD4+-Isotype mELT_vs_naive T cell CD4+-Isotype CSF	65.3066	41.1671
Rps19	2.01841e-88	0.636192	0.996	0.994	6.51645e-84	naive T cell CD4+-Isotype mELT_vs_naive T cell CD4+-Isotype CSF	86.5422	55.3254
Rpl22l1	5.03111e-19	0.631733	0.777	0.793	1.62429e-14	naive T cell CD4+-Isotype mELT_vs_naive T cell CD4+-Isotype CSF	18.7056	11.718
Rps25	3.67982e-15	0.613608	0.669	0.704	1.18803e-10	naive T cell CD4+-Isotype mELT_vs_naive T cell CD4+-Isotype CSF	11.6344	7.25734
Rpl27a	2.61654e-95	0.611109	0.995	0.995	8.44751e-91	naive T cell CD4+-Isotype mELT_vs_naive T cell CD4+-Isotype CSF	85.2404	55.461
Rps6	1.46996e-28	0.601286	0.842	0.887	4.74578e-24	naive T cell CD4+-Isotype mELT_vs_naive T cell CD4+-Isotype CSF	22.9566	14.7914
Rack1	3.99077e-23	0.592296	0.797	0.85	1.28842e-18	naive T cell CD4+-Isotype mELT_vs_naive T cell CD4+-Isotype CSF	19.1727	12.3803
Rpl17	1.21476e-66	0.591534	0.981	0.98	3.92187e-62	naive T cell CD4+-Isotype mELT_vs_naive T cell CD4+-Isotype CSF	56.6046	37.2285
Rpl10	1.51611e-57	0.588165	0.965	0.965	4.89475e-53	naive T cell CD4+-Isotype mELT_vs_naive T cell CD4+-Isotype CSF	46.9845	30.9188
Rpl13a	6.28751e-30	0.569734	0.892	0.934	2.02992e-25	naive T cell CD4+-Isotype mELT_vs_naive T cell CD4+-Isotype CSF	27.3002	18.067
Rps8	5.88669e-95	0.555842	0.998	1	1.90052e-90	naive T cell CD4+-Isotype mELT_vs_naive T cell CD4+-Isotype CSF	114.559	77.61
Rpl23	1.62238e-101	0.550384	0.998	0.997	5.23786e-97	naive T cell CD4+-Isotype mELT_vs_naive T cell CD4+-Isotype CSF	119.282	81.133
mt-Co3	4.82015e-28	0.545221	0.929	0.94	1.55619e-23	naive T cell CD4+-Isotype mELT_vs_naive T cell CD4+-Isotype CSF	39.7494	26.925
Rps15a	1.96094e-112	0.54429	0.999	1	6.33089e-108	naive T cell CD4+-Isotype mELT_vs_naive T cell CD4+-Isotype CSF	176.572	120.766
Cox4i1	2.0248e-15	0.536644	0.739	0.816	6.53708e-11	naive T cell CD4+-Isotype mELT_vs_naive T cell CD4+-Isotype CSF	15.0577	10.0697
Rpl28	7.08829e-57	0.52946	0.985	0.985	2.28845e-52	naive T cell CD4+-Isotype mELT_vs_naive T cell CD4+-Isotype CSF	61.1717	42.0734
Rpl10a	1.01455e-50	0.523919	0.977	0.986	3.27546e-46	naive T cell CD4+-Isotype mELT_vs_naive T cell CD4+-Isotype CSF	55.0851	38.0061
Rpl5	9.24984e-10	0.476754	0.685	0.77	2.98631e-05	naive T cell CD4+-Isotype mELT_vs_naive T cell CD4+-Isotype CSF	12.271	8.53646
Rps27a	1.09665e-74	0.476102	0.998	1	3.54053e-70	naive T cell CD4+-Isotype mELT_vs_naive T cell CD4+-Isotype CSF	105.353	75.4593
Rpl32	4.10897e-56	0.465131	0.993	0.997	1.32658e-51	naive T cell CD4+-Isotype mELT_vs_naive T cell CD4+-Isotype CSF	88.1012	63.5454
Rps9	2.48946e-56	0.450329	0.993	0.994	8.03721e-52	naive T cell CD4+-Isotype mELT_vs_naive T cell CD4+-Isotype CSF	88.166	64.2584
Rps26	2.07908e-47	0.435436	0.994	0.994	6.71232e-43	naive T cell CD4+-Isotype mELT_vs_naive T cell CD4+-Isotype CSF	87.3598	64.3394
Rps13	3.18696e-51	0.431664	0.997	0.992	1.02891e-46	naive T cell CD4+-Isotype mELT_vs_naive T cell CD4+-Isotype CSF	84.8834	62.6745
Rpl35	1.56728e-45	0.430073	0.985	0.991	5.05995e-41	naive T cell CD4+-Isotype mELT_vs_naive T cell CD4+-Isotype CSF	75.137	55.5107
Rps10	1.47634e-58	0.416974	0.998	1	4.76637e-54	naive T cell CD4+-Isotype mELT_vs_naive T cell CD4+-Isotype CSF	89.5413	66.8149
Rpl14	4.24383e-15	0.404978	0.864	0.908	1.37012e-10	naive T cell CD4+-Isotype mELT_vs_naive T cell CD4+-Isotype CSF	25.3238	18.881
Rps18	1.24845e-36	0.402762	0.975	0.991	4.03063e-32	naive T cell CD4+-Isotype mELT_vs_naive T cell CD4+-Isotype CSF	56.8008	42.721
Rpl27	3.33924e-30	0.401508	0.96	0.983	1.07807e-25	naive T cell CD4+-Isotype mELT_vs_naive T cell CD4+-Isotype CSF	44.935	33.7759
Rps11	3.827e-52	0.401099	0.999	0.997	1.23555e-47	naive T cell CD4+-Isotype mELT_vs_naive T cell CD4+-Isotype CSF	102.677	77.513
Rps20	3.73382e-50	0.393136	0.998	1	1.20547e-45	naive T cell CD4+-Isotype mELT_vs_naive T cell CD4+-Isotype CSF	138.422	105.166
Rpl7	8.19133e-16	0.366516	0.916	0.948	2.64457e-11	naive T cell CD4+-Isotype mELT_vs_naive T cell CD4+-Isotype CSF	31.2249	23.9954
Rpl18a	2.19166e-44	0.362617	0.996	0.997	7.07578e-40	naive T cell CD4+-Isotype mELT_vs_naive T cell CD4+-Isotype CSF	100.357	77.8305
Rpl30	1.37567e-51	0.356314	1	0.998	4.44136e-47	naive T cell CD4+-Isotype mELT_vs_naive T cell CD4+-Isotype CSF	108.911	84.858
Rps16	3.98853e-44	0.341099	0.997	1	1.2877e-39	naive T cell CD4+-Isotype mELT_vs_naive T cell CD4+-Isotype CSF	102.347	80.5866
Rpl15	1.38095e-22	0.340942	0.964	0.988	4.45838e-18	naive T cell CD4+-Isotype mELT_vs_naive T cell CD4+-Isotype CSF	51.8117	40.6962
Rpl11	1.07519e-34	0.337432	0.994	0.998	3.47125e-30	naive T cell CD4+-Isotype mELT_vs_naive T cell CD4+-Isotype CSF	70.7385	55.7774
Rps24	3.29372e-60	0.331984	1	1	1.06338e-55	naive T cell CD4+-Isotype mELT_vs_naive T cell CD4+-Isotype CSF	188.739	149.737
Tmsb4x	7.46332e-15	0.289833	0.983	0.992	2.40953e-10	naive T cell CD4+-Isotype mELT_vs_naive T cell CD4+-Isotype CSF	83.1351	67.8222
Rps7	9.60503e-32	0.287707	0.997	0.995	3.10098e-27	naive T cell CD4+-Isotype mELT_vs_naive T cell CD4+-Isotype CSF	96.4645	78.8432
Rps5	6.88222e-25	0.286239	0.992	0.998	2.22193e-20	naive T cell CD4+-Isotype mELT_vs_naive T cell CD4+-Isotype CSF	81.095	66.321
Rpl22	2.18336e-17	0.282641	0.96	0.989	7.04898e-13	naive T cell CD4+-Isotype mELT_vs_naive T cell CD4+-Isotype CSF	42.8081	35.014
Rpl34	6.38044e-24	0.267965	0.995	0.997	2.05993e-19	naive T cell CD4+-Isotype mELT_vs_naive T cell CD4+-Isotype CSF	81.1684	67.2401
Rpl18	1.67463e-22	0.267957	0.995	0.997	5.40655e-18	naive T cell CD4+-Isotype mELT_vs_naive T cell CD4+-Isotype CSF	74.1562	61.4169
Spn	6.99257e-13	-0.250013	0.049	0.138	2.25755e-08	naive T cell CD4+-Isotype mELT_vs_naive T cell CD4+-Isotype CSF	0.48075	0.760934
Psmd2	2.961e-12	-0.250321	0.046	0.13	9.55958e-08	naive T cell CD4+-Isotype mELT_vs_naive T cell CD4+-Isotype CSF	0.409802	0.67692
Trim12a	8.42116e-13	-0.250594	0.049	0.138	2.71877e-08	naive T cell CD4+-Isotype mELT_vs_naive T cell CD4+-Isotype CSF	0.472952	0.752366
Rnf181	5.72012e-15	-0.250888	0.025	0.103	1.84674e-10	naive T cell CD4+-Isotype mELT_vs_naive T cell CD4+-Isotype CSF	0.270316	0.511599
Fundc1	1.65561e-11	-0.252215	0.032	0.101	5.34515e-07	naive T cell CD4+-Isotype mELT_vs_naive T cell CD4+-Isotype CSF	0.273799	0.517139
Csrp1	2.19942e-14	-0.252357	0.026	0.101	7.10083e-10	naive T cell CD4+-Isotype mELT_vs_naive T cell CD4+-Isotype CSF	0.233459	0.469236
Slc44a2	1.43918e-14	-0.252886	0.056	0.159	4.64638e-10	naive T cell CD4+-Isotype mELT_vs_naive T cell CD4+-Isotype CSF	0.564455	0.864187
Ppib	6.33971e-15	-0.253495	0.3	0.542	2.04677e-10	naive T cell CD4+-Isotype mELT_vs_naive T cell CD4+-Isotype CSF	3.47734	4.3374
Myl12b	1.52148e-11	-0.254304	0.473	0.743	4.91211e-07	naive T cell CD4+-Isotype mELT_vs_naive T cell CD4+-Isotype CSF	6.50477	7.95139
Rtn3	3.44055e-13	-0.255886	0.05	0.142	1.11078e-08	naive T cell CD4+-Isotype mELT_vs_naive T cell CD4+-Isotype CSF	0.494324	0.784326
Dnaja2	4.83361e-14	-0.2563	0.05	0.145	1.56053e-09	naive T cell CD4+-Isotype mELT_vs_naive T cell CD4+-Isotype CSF	0.466019	0.75103
Cpsf6	4.25558e-12	-0.256946	0.034	0.109	1.37391e-07	naive T cell CD4+-Isotype mELT_vs_naive T cell CD4+-Isotype CSF	0.342582	0.604313
Rsl1d1	2.41313e-10	-0.257029	0.05	0.127	7.79081e-06	naive T cell CD4+-Isotype mELT_vs_naive T cell CD4+-Isotype CSF	0.452812	0.736133
Brd2	3.49665e-13	-0.25807	0.099	0.225	1.12889e-08	naive T cell CD4+-Isotype mELT_vs_naive T cell CD4+-Isotype CSF	1.04164	1.44155
Cetn2	2.73918e-12	-0.258123	0.037	0.115	8.84344e-08	naive T cell CD4+-Isotype mELT_vs_naive T cell CD4+-Isotype CSF	0.357403	0.623348
Zbp1	6.19497e-12	-0.258198	0.055	0.145	2.00005e-07	naive T cell CD4+-Isotype mELT_vs_naive T cell CD4+-Isotype CSF	0.630307	0.94982
Hspd1	7.76985e-13	-0.260079	0.084	0.196	2.50849e-08	naive T cell CD4+-Isotype mELT_vs_naive T cell CD4+-Isotype CSF	0.81045	1.16809
Atf7ip	1.10765e-10	-0.260147	0.05	0.13	3.57604e-06	naive T cell CD4+-Isotype mELT_vs_naive T cell CD4+-Isotype CSF	0.521898	0.822627
Rnf114	4.77262e-14	-0.260343	0.047	0.141	1.54084e-09	naive T cell CD4+-Isotype mELT_vs_naive T cell CD4+-Isotype CSF	0.443489	0.728959
Twf2	1.92043e-16	-0.26036	0.055	0.167	6.20011e-12	naive T cell CD4+-Isotype mELT_vs_naive T cell CD4+-Isotype CSF	0.586511	0.900287
Eif4g1	2.02595e-12	-0.260931	0.064	0.162	6.54077e-08	naive T cell CD4+-Isotype mELT_vs_naive T cell CD4+-Isotype CSF	0.621542	0.943015
Copz1	3.62077e-19	-0.261062	0.052	0.173	1.16897e-14	naive T cell CD4+-Isotype mELT_vs_naive T cell CD4+-Isotype CSF	0.547108	0.853993
Snx4	4.8858e-13	-0.261131	0.034	0.112	1.57738e-08	naive T cell CD4+-Isotype mELT_vs_naive T cell CD4+-Isotype CSF	0.302448	0.560877
Sap18	2.72895e-19	-0.261806	0.209	0.446	8.81041e-15	naive T cell CD4+-Isotype mELT_vs_naive T cell CD4+-Isotype CSF	2.27117	2.92206
Srp19	1.11341e-12	-0.262006	0.035	0.112	3.59466e-08	naive T cell CD4+-Isotype mELT_vs_naive T cell CD4+-Isotype CSF	0.290435	0.54742
Sri	4.36551e-16	-0.262259	0.257	0.495	1.4094e-11	naive T cell CD4+-Isotype mELT_vs_naive T cell CD4+-Isotype CSF	2.77532	3.52795
Dpm3	2.7225e-17	-0.262894	0.134	0.308	8.78959e-13	naive T cell CD4+-Isotype mELT_vs_naive T cell CD4+-Isotype CSF	1.37675	1.85182
Ikzf3	1.32748e-12	-0.263494	0.035	0.112	4.28579e-08	naive T cell CD4+-Isotype mELT_vs_naive T cell CD4+-Isotype CSF	0.315989	0.579689
Ankrd12	2.37032e-14	-0.263526	0.084	0.207	7.65257e-10	naive T cell CD4+-Isotype mELT_vs_naive T cell CD4+-Isotype CSF	0.871857	1.24699
Fam32a	2.03059e-15	-0.263933	0.074	0.196	6.55576e-11	naive T cell CD4+-Isotype mELT_vs_naive T cell CD4+-Isotype CSF	0.728748	1.07579
Srsf7	4.52686e-17	-0.265463	0.118	0.277	1.4615e-12	naive T cell CD4+-Isotype mELT_vs_naive T cell CD4+-Isotype CSF	1.24177	1.69466
Pa2g4	8.94782e-16	-0.265559	0.12	0.273	2.8888e-11	naive T cell CD4+-Isotype mELT_vs_naive T cell CD4+-Isotype CSF	1.24904	1.70358
Phgdh	6.87688e-12	-0.266214	0.061	0.153	2.2202e-07	naive T cell CD4+-Isotype mELT_vs_naive T cell CD4+-Isotype CSF	0.586116	0.907539
Stk4	3.74503e-14	-0.267003	0.131	0.279	1.20908e-09	naive T cell CD4+-Isotype mELT_vs_naive T cell CD4+-Isotype CSF	1.44191	1.93837
Pgam1	3.78703e-13	-0.267028	0.041	0.126	1.22264e-08	naive T cell CD4+-Isotype mELT_vs_naive T cell CD4+-Isotype CSF	0.354077	0.629397
Ifi208	2.29728e-08	-0.267126	0.042	0.104	0.000741677	naive T cell CD4+-Isotype mELT_vs_naive T cell CD4+-Isotype CSF	0.429934	0.720794
Actr10	1.23705e-15	-0.268158	0.064	0.179	3.99382e-11	naive T cell CD4+-Isotype mELT_vs_naive T cell CD4+-Isotype CSF	0.642493	0.978005
Ggps1	5.1224e-12	-0.268401	0.032	0.104	1.65377e-07	naive T cell CD4+-Isotype mELT_vs_naive T cell CD4+-Isotype CSF	0.310281	0.578197
Gabarapl2	2.63205e-17	-0.268583	0.226	0.455	8.49758e-13	naive T cell CD4+-Isotype mELT_vs_naive T cell CD4+-Isotype CSF	2.51387	3.23289
Trp53	1.22973e-15	-0.268663	0.084	0.214	3.97017e-11	naive T cell CD4+-Isotype mELT_vs_naive T cell CD4+-Isotype CSF	0.817679	1.18974
Zdhhc20	4.72911e-15	-0.269731	0.072	0.19	1.52679e-10	naive T cell CD4+-Isotype mELT_vs_naive T cell CD4+-Isotype CSF	0.778776	1.14446
Tbcb	1.22916e-13	-0.270293	0.063	0.165	3.96836e-09	naive T cell CD4+-Isotype mELT_vs_naive T cell CD4+-Isotype CSF	0.554669	0.875013
Eif2s1	8.3603e-14	-0.270838	0.058	0.159	2.69912e-09	naive T cell CD4+-Isotype mELT_vs_naive T cell CD4+-Isotype CSF	0.555068	0.876203
Prrc2a	2.84289e-15	-0.272035	0.054	0.158	9.17828e-11	naive T cell CD4+-Isotype mELT_vs_naive T cell CD4+-Isotype CSF	0.502817	0.814666
Atp5c1	5.11298e-16	-0.272342	0.324	0.591	1.65073e-11	naive T cell CD4+-Isotype mELT_vs_naive T cell CD4+-Isotype CSF	3.83596	4.84071
Cd84	2.1898e-14	-0.2726	0.072	0.187	7.06976e-10	naive T cell CD4+-Isotype mELT_vs_naive T cell CD4+-Isotype CSF	0.731289	1.09137
Arpc5l	5.69689e-15	-0.272859	0.076	0.194	1.83924e-10	naive T cell CD4+-Isotype mELT_vs_naive T cell CD4+-Isotype CSF	0.74621	1.10977
Sec11c	4.6757e-16	-0.273675	0.083	0.213	1.50955e-11	naive T cell CD4+-Isotype mELT_vs_naive T cell CD4+-Isotype CSF	0.808894	1.18674
Zfp207	1.97972e-13	-0.273689	0.045	0.133	6.39152e-09	naive T cell CD4+-Isotype mELT_vs_naive T cell CD4+-Isotype CSF	0.391859	0.682611
Pglyrp2	1.33649e-13	-0.273873	0.027	0.1	4.31487e-09	naive T cell CD4+-Isotype mELT_vs_naive T cell CD4+-Isotype CSF	0.267185	0.532089
Ctsd	3.91603e-16	-0.275085	0.076	0.202	1.26429e-11	naive T cell CD4+-Isotype mELT_vs_naive T cell CD4+-Isotype CSF	0.827333	1.21119
Pld3	6.39157e-13	-0.276013	0.029	0.101	2.06352e-08	naive T cell CD4+-Isotype mELT_vs_naive T cell CD4+-Isotype CSF	0.269182	0.536782
Vrk1	7.65448e-14	-0.276023	0.036	0.119	2.47125e-09	naive T cell CD4+-Isotype mELT_vs_naive T cell CD4+-Isotype CSF	0.34132	0.624142
Cd48	1.23351e-11	-0.276576	0.062	0.155	3.9824e-07	naive T cell CD4+-Isotype mELT_vs_naive T cell CD4+-Isotype CSF	0.560981	0.890842
Abi1	6.83428e-15	-0.276681	0.045	0.141	2.20645e-10	naive T cell CD4+-Isotype mELT_vs_naive T cell CD4+-Isotype CSF	0.459597	0.768163
Cntrl	2.05316e-13	-0.276784	0.033	0.112	6.62863e-09	naive T cell CD4+-Isotype mELT_vs_naive T cell CD4+-Isotype CSF	0.325202	0.605471
Eif6	7.68009e-20	-0.277542	0.08	0.228	2.47952e-15	naive T cell CD4+-Isotype mELT_vs_naive T cell CD4+-Isotype CSF	0.820924	1.20719
Ccndbp1	3.92634e-12	-0.278051	0.04	0.118	1.26762e-07	naive T cell CD4+-Isotype mELT_vs_naive T cell CD4+-Isotype CSF	0.380255	0.673636
Slc25a3	2.13655e-18	-0.278165	0.202	0.426	6.89787e-14	naive T cell CD4+-Isotype mELT_vs_naive T cell CD4+-Isotype CSF	2.21501	2.89868
Atp6v1e1	8.05763e-15	-0.278328	0.045	0.139	2.60141e-10	naive T cell CD4+-Isotype mELT_vs_naive T cell CD4+-Isotype CSF	0.421379	0.723832
Vta1	3.12001e-14	-0.278384	0.028	0.104	1.0073e-09	naive T cell CD4+-Isotype mELT_vs_naive T cell CD4+-Isotype CSF	0.28701	0.560931
Scamp3	6.53527e-17	-0.279065	0.093	0.236	2.10991e-12	naive T cell CD4+-Isotype mELT_vs_naive T cell CD4+-Isotype CSF	0.958218	1.37612
Snx12	6.7025e-13	-0.279121	0.031	0.106	2.1639e-08	naive T cell CD4+-Isotype mELT_vs_naive T cell CD4+-Isotype CSF	0.314225	0.594754
Arid5b	4.67902e-10	-0.279332	0.063	0.149	1.51062e-05	naive T cell CD4+-Isotype mELT_vs_naive T cell CD4+-Isotype CSF	0.654886	1.00842
Rtp4	3.38333e-12	-0.279413	0.038	0.116	1.09231e-07	naive T cell CD4+-Isotype mELT_vs_naive T cell CD4+-Isotype CSF	0.44886	0.758483
Rtcb	2.96642e-17	-0.279687	0.042	0.145	9.57709e-13	naive T cell CD4+-Isotype mELT_vs_naive T cell CD4+-Isotype CSF	0.422365	0.726653
Pik3ip1	5.66952e-11	-0.279741	0.046	0.124	1.8304e-06	naive T cell CD4+-Isotype mELT_vs_naive T cell CD4+-Isotype CSF	0.512632	0.836301
Coro1b	1.38706e-14	-0.280102	0.058	0.162	4.47812e-10	naive T cell CD4+-Isotype mELT_vs_naive T cell CD4+-Isotype CSF	0.543819	0.87463
Cnppd1	2.27003e-15	-0.280392	0.042	0.136	7.32878e-11	naive T cell CD4+-Isotype mELT_vs_naive T cell CD4+-Isotype CSF	0.425552	0.731368
Dnm2	5.80573e-12	-0.280591	0.047	0.13	1.87438e-07	naive T cell CD4+-Isotype mELT_vs_naive T cell CD4+-Isotype CSF	0.450637	0.762077
Thoc7	1.95535e-16	-0.281076	0.079	0.207	6.31283e-12	naive T cell CD4+-Isotype mELT_vs_naive T cell CD4+-Isotype CSF	0.777045	1.15929
Hsd11b1	1.94246e-13	-0.281083	0.036	0.116	6.27124e-09	naive T cell CD4+-Isotype mELT_vs_naive T cell CD4+-Isotype CSF	0.343273	0.632219
Emc3	2.49106e-12	-0.281281	0.034	0.109	8.04239e-08	naive T cell CD4+-Isotype mELT_vs_naive T cell CD4+-Isotype CSF	0.347283	0.637317
Psmd6	1.19383e-15	-0.281321	0.044	0.141	3.85428e-11	naive T cell CD4+-Isotype mELT_vs_naive T cell CD4+-Isotype CSF	0.410115	0.713724
Cers2	1.17185e-14	-0.28136	0.025	0.1	3.78332e-10	naive T cell CD4+-Isotype mELT_vs_naive T cell CD4+-Isotype CSF	0.213968	0.475384
Drg1	3.77491e-13	-0.281586	0.046	0.135	1.21873e-08	naive T cell CD4+-Isotype mELT_vs_naive T cell CD4+-Isotype CSF	0.442971	0.753976
Chordc1	1.0419e-11	-0.282065	0.046	0.127	3.36378e-07	naive T cell CD4+-Isotype mELT_vs_naive T cell CD4+-Isotype CSF	0.42287	0.730116
Kdm5c	9.06705e-13	-0.282102	0.038	0.118	2.9273e-08	naive T cell CD4+-Isotype mELT_vs_naive T cell CD4+-Isotype CSF	0.356555	0.649525
Dynll1	3.07582e-14	-0.282484	0.232	0.436	9.9303e-10	naive T cell CD4+-Isotype mELT_vs_naive T cell CD4+-Isotype CSF	2.54446	3.31108
Rapgef6	1.25466e-16	-0.283409	0.227	0.444	4.05067e-12	naive T cell CD4+-Isotype mELT_vs_naive T cell CD4+-Isotype CSF	2.63665	3.42605
Fam169b	8.70138e-12	-0.283587	0.058	0.149	2.80924e-07	naive T cell CD4+-Isotype mELT_vs_naive T cell CD4+-Isotype CSF	0.571729	0.913137
Rinl	2.61975e-20	-0.284288	0.108	0.279	8.45786e-16	naive T cell CD4+-Isotype mELT_vs_naive T cell CD4+-Isotype CSF	1.25923	1.75131
Golga7	3.19838e-14	-0.284387	0.027	0.103	1.0326e-09	naive T cell CD4+-Isotype mELT_vs_naive T cell CD4+-Isotype CSF	0.289408	0.570361
Syf2	6.11695e-18	-0.284557	0.099	0.251	1.97486e-13	naive T cell CD4+-Isotype mELT_vs_naive T cell CD4+-Isotype CSF	1.01508	1.45444
Pstpip1	1.73914e-14	-0.284863	0.042	0.133	5.61482e-10	naive T cell CD4+-Isotype mELT_vs_naive T cell CD4+-Isotype CSF	0.421812	0.732185
Ntan1	5.48444e-15	-0.284947	0.038	0.127	1.77065e-10	naive T cell CD4+-Isotype mELT_vs_naive T cell CD4+-Isotype CSF	0.369731	0.668833
Rbm6	3.54223e-13	-0.28501	0.042	0.127	1.14361e-08	naive T cell CD4+-Isotype mELT_vs_naive T cell CD4+-Isotype CSF	0.442422	0.757474
Serbp1	2.18251e-19	-0.285308	0.286	0.564	7.04622e-15	naive T cell CD4+-Isotype mELT_vs_naive T cell CD4+-Isotype CSF	3.39765	4.35929
Sqstm1	1.0909e-14	-0.285368	0.068	0.182	3.52199e-10	naive T cell CD4+-Isotype mELT_vs_naive T cell CD4+-Isotype CSF	0.71118	1.08545
Os9	1.67523e-14	-0.285698	0.038	0.126	5.40849e-10	naive T cell CD4+-Isotype mELT_vs_naive T cell CD4+-Isotype CSF	0.380482	0.682807
Capza2	4.83513e-17	-0.285887	0.081	0.214	1.56102e-12	naive T cell CD4+-Isotype mELT_vs_naive T cell CD4+-Isotype CSF	0.837376	1.24006
Arfrp1	1.17695e-15	-0.285915	0.044	0.142	3.79979e-11	naive T cell CD4+-Isotype mELT_vs_naive T cell CD4+-Isotype CSF	0.440259	0.755939
Top2b	4.18065e-19	-0.286273	0.088	0.237	1.34972e-14	naive T cell CD4+-Isotype mELT_vs_naive T cell CD4+-Isotype CSF	0.912092	1.33177
Mtch2	2.48583e-13	-0.286317	0.066	0.17	8.0255e-09	naive T cell CD4+-Isotype mELT_vs_naive T cell CD4+-Isotype CSF	0.608046	0.961049
Atp5k	1.50045e-17	-0.286554	0.09	0.233	4.84421e-13	naive T cell CD4+-Isotype mELT_vs_naive T cell CD4+-Isotype CSF	0.901594	1.31942
Exosc8	1.07599e-13	-0.286633	0.072	0.182	3.47383e-09	naive T cell CD4+-Isotype mELT_vs_naive T cell CD4+-Isotype CSF	0.665926	1.03208
Snrnp27	9.36478e-14	-0.286853	0.043	0.132	3.02342e-09	naive T cell CD4+-Isotype mELT_vs_naive T cell CD4+-Isotype CSF	0.393236	0.699715
Kcnn4	3.07382e-17	-0.287025	0.129	0.296	9.92382e-13	naive T cell CD4+-Isotype mELT_vs_naive T cell CD4+-Isotype CSF	1.32088	1.83175
Hmgn2	2.56317e-19	-0.288636	0.133	0.315	8.27519e-15	naive T cell CD4+-Isotype mELT_vs_naive T cell CD4+-Isotype CSF	1.36877	1.89341
Ppil2	1.54321e-16	-0.289358	0.034	0.126	4.98224e-12	naive T cell CD4+-Isotype mELT_vs_naive T cell CD4+-Isotype CSF	0.363652	0.666514
Arhgap9	1.24587e-17	-0.289422	0.066	0.191	4.0223e-13	naive T cell CD4+-Isotype mELT_vs_naive T cell CD4+-Isotype CSF	0.672031	1.04347
Ddx18	1.68292e-12	-0.289483	0.063	0.161	5.43331e-08	naive T cell CD4+-Isotype mELT_vs_naive T cell CD4+-Isotype CSF	0.580549	0.931749
Slc1a5	4.4983e-14	-0.289915	0.041	0.129	1.45228e-09	naive T cell CD4+-Isotype mELT_vs_naive T cell CD4+-Isotype CSF	0.415467	0.730505
Erp29	2.94047e-16	-0.290376	0.094	0.233	9.49331e-12	naive T cell CD4+-Isotype mELT_vs_naive T cell CD4+-Isotype CSF	0.894959	1.31746
Rnf19a	3.53071e-11	-0.290695	0.057	0.144	1.13989e-06	naive T cell CD4+-Isotype mELT_vs_naive T cell CD4+-Isotype CSF	0.562916	0.911804
Rbm39	2.15595e-16	-0.291082	0.443	0.766	6.96048e-12	naive T cell CD4+-Isotype mELT_vs_naive T cell CD4+-Isotype CSF	6.06389	7.64308
Clic1	3.22317e-17	-0.29126	0.379	0.677	1.0406e-12	naive T cell CD4+-Isotype mELT_vs_naive T cell CD4+-Isotype CSF	4.93776	6.26609
Mapre1	2.86752e-16	-0.29228	0.079	0.207	9.25778e-12	naive T cell CD4+-Isotype mELT_vs_naive T cell CD4+-Isotype CSF	0.775365	1.17407
Mtf2	1.00539e-15	-0.292704	0.032	0.118	3.24591e-11	naive T cell CD4+-Isotype mELT_vs_naive T cell CD4+-Isotype CSF	0.318636	0.615242
Pfkp	6.79924e-14	-0.292761	0.055	0.153	2.19514e-09	naive T cell CD4+-Isotype mELT_vs_naive T cell CD4+-Isotype CSF	0.523189	0.86588
Selenot	8.83481e-14	-0.292925	0.033	0.112	2.85232e-09	naive T cell CD4+-Isotype mELT_vs_naive T cell CD4+-Isotype CSF	0.326658	0.625317
Txk	4.39545e-15	-0.293584	0.055	0.159	1.41907e-10	naive T cell CD4+-Isotype mELT_vs_naive T cell CD4+-Isotype CSF	0.580511	0.937203
Maea	2.48004e-16	-0.293591	0.025	0.106	8.00682e-12	naive T cell CD4+-Isotype mELT_vs_naive T cell CD4+-Isotype CSF	0.224136	0.500408
Dnajc19	2.37353e-14	-0.293689	0.045	0.138	7.66294e-10	naive T cell CD4+-Isotype mELT_vs_naive T cell CD4+-Isotype CSF	0.40554	0.72287
Prrc2c	1.40991e-19	-0.293853	0.213	0.446	4.55191e-15	naive T cell CD4+-Isotype mELT_vs_naive T cell CD4+-Isotype CSF	2.4517	3.23147
Flii	2.90233e-16	-0.294001	0.028	0.112	9.37018e-12	naive T cell CD4+-Isotype mELT_vs_naive T cell CD4+-Isotype CSF	0.275816	0.564196
Stag2	8.48212e-10	-0.294049	0.041	0.109	2.73845e-05	naive T cell CD4+-Isotype mELT_vs_naive T cell CD4+-Isotype CSF	0.38302	0.695687
Rsbn1l	1.14977e-16	-0.294229	0.065	0.185	3.71203e-12	naive T cell CD4+-Isotype mELT_vs_naive T cell CD4+-Isotype CSF	0.668148	1.04553
Zc3h12d	4.71674e-15	-0.2949	0.025	0.101	1.5228e-10	naive T cell CD4+-Isotype mELT_vs_naive T cell CD4+-Isotype CSF	0.22838	0.506976
Tomm34	1.00784e-15	-0.294972	0.039	0.132	3.2538e-11	naive T cell CD4+-Isotype mELT_vs_naive T cell CD4+-Isotype CSF	0.335397	0.638347
Sept6	5.66751e-18	-0.295109	0.115	0.277	1.82976e-13	naive T cell CD4+-Isotype mELT_vs_naive T cell CD4+-Isotype CSF	1.19894	1.69806
Gyg	7.53575e-15	-0.295631	0.031	0.112	2.43292e-10	naive T cell CD4+-Isotype mELT_vs_naive T cell CD4+-Isotype CSF	0.269989	0.558813
Emd	1.7741e-17	-0.296515	0.051	0.162	5.72768e-13	naive T cell CD4+-Isotype mELT_vs_naive T cell CD4+-Isotype CSF	0.513409	0.85873
Irf3	1.9452e-15	-0.296696	0.031	0.115	6.28008e-11	naive T cell CD4+-Isotype mELT_vs_naive T cell CD4+-Isotype CSF	0.302696	0.600138
Hsp90b1	9.2747e-16	-0.296927	0.196	0.392	2.99434e-11	naive T cell CD4+-Isotype mELT_vs_naive T cell CD4+-Isotype CSF	2.18755	2.91599
Cct6a	3.03546e-12	-0.296931	0.062	0.158	9.79998e-08	naive T cell CD4+-Isotype mELT_vs_naive T cell CD4+-Isotype CSF	0.571639	0.930803
Daxx	8.557e-13	-0.299015	0.031	0.104	2.76263e-08	naive T cell CD4+-Isotype mELT_vs_naive T cell CD4+-Isotype CSF	0.327284	0.632964
Hmgb1	3.2078e-15	-0.29907	0.345	0.605	1.03564e-10	naive T cell CD4+-Isotype mELT_vs_naive T cell CD4+-Isotype CSF	4.19654	5.39357
Ghitm	7.83596e-20	-0.299241	0.09	0.247	2.52984e-15	naive T cell CD4+-Isotype mELT_vs_naive T cell CD4+-Isotype CSF	0.925868	1.36977
Prkar1a	1.28671e-15	-0.299382	0.062	0.175	4.15415e-11	naive T cell CD4+-Isotype mELT_vs_naive T cell CD4+-Isotype CSF	0.611801	0.98351
Uba52	1.78282e-14	-0.299597	0.426	0.703	5.75584e-10	naive T cell CD4+-Isotype mELT_vs_naive T cell CD4+-Isotype CSF	5.59769	7.12044
Ubb	4.81334e-17	-0.300089	0.871	0.988	1.55399e-12	naive T cell CD4+-Isotype mELT_vs_naive T cell CD4+-Isotype CSF	24.1805	30.0028
Polr2c	5.00031e-10	-0.301023	0.042	0.112	1.61435e-05	naive T cell CD4+-Isotype mELT_vs_naive T cell CD4+-Isotype CSF	0.387119	0.708955
Stk26	5.48505e-12	-0.301212	0.03	0.1	1.77085e-07	naive T cell CD4+-Isotype mELT_vs_naive T cell CD4+-Isotype CSF	0.293713	0.594085
Ramac	8.84754e-17	-0.301254	0.047	0.153	2.85643e-12	naive T cell CD4+-Isotype mELT_vs_naive T cell CD4+-Isotype CSF	0.457133	0.795501
Prpf4b	5.17251e-16	-0.301355	0.057	0.167	1.66995e-11	naive T cell CD4+-Isotype mELT_vs_naive T cell CD4+-Isotype CSF	0.549227	0.909114
Rsrp1	3.70061e-14	-0.30196	0.095	0.224	1.19474e-09	naive T cell CD4+-Isotype mELT_vs_naive T cell CD4+-Isotype CSF	0.995293	1.45983
Lamtor1	2.01359e-17	-0.302135	0.074	0.204	6.50089e-13	naive T cell CD4+-Isotype mELT_vs_naive T cell CD4+-Isotype CSF	0.731819	1.13528
Rgcc	1.94984e-13	-0.302547	0.054	0.149	6.29507e-09	naive T cell CD4+-Isotype mELT_vs_naive T cell CD4+-Isotype CSF	0.540365	0.899762
Mta2	4.43907e-16	-0.303846	0.044	0.142	1.43315e-11	naive T cell CD4+-Isotype mELT_vs_naive T cell CD4+-Isotype CSF	0.442212	0.78031
Kmt2c	1.25399e-10	-0.304035	0.034	0.101	4.0485e-06	naive T cell CD4+-Isotype mELT_vs_naive T cell CD4+-Isotype CSF	0.32571	0.636712
Clta	4.30689e-23	-0.305304	0.136	0.343	1.39048e-18	naive T cell CD4+-Isotype mELT_vs_naive T cell CD4+-Isotype CSF	1.40052	1.96628
Atp6v1d	9.30827e-15	-0.30549	0.1	0.233	3.00518e-10	naive T cell CD4+-Isotype mELT_vs_naive T cell CD4+-Isotype CSF	1.00658	1.47981
Gm14085	1.78108e-15	-0.305921	0.028	0.109	5.75023e-11	naive T cell CD4+-Isotype mELT_vs_naive T cell CD4+-Isotype CSF	0.301644	0.609103
Dguok	1.08998e-16	-0.306214	0.042	0.142	3.51899e-12	naive T cell CD4+-Isotype mELT_vs_naive T cell CD4+-Isotype CSF	0.409171	0.742381
Rpa1	2.29024e-16	-0.306707	0.031	0.119	7.39405e-12	naive T cell CD4+-Isotype mELT_vs_naive T cell CD4+-Isotype CSF	0.336401	0.65297
Birc3	3.99338e-15	-0.307384	0.025	0.103	1.28926e-10	naive T cell CD4+-Isotype mELT_vs_naive T cell CD4+-Isotype CSF	0.240974	0.535658
Ilk	6.84126e-17	-0.307614	0.044	0.147	2.2087e-12	naive T cell CD4+-Isotype mELT_vs_naive T cell CD4+-Isotype CSF	0.431314	0.771478
Psen2	4.80417e-11	-0.307876	0.034	0.104	1.55103e-06	naive T cell CD4+-Isotype mELT_vs_naive T cell CD4+-Isotype CSF	0.345359	0.665398
Gmip	8.87527e-15	-0.30881	0.028	0.107	2.86538e-10	naive T cell CD4+-Isotype mELT_vs_naive T cell CD4+-Isotype CSF	0.302792	0.613749
Tufm	1.27525e-16	-0.308844	0.036	0.13	4.11714e-12	naive T cell CD4+-Isotype mELT_vs_naive T cell CD4+-Isotype CSF	0.354525	0.67787
Psmc2	6.43254e-14	-0.309496	0.05	0.145	2.07675e-09	naive T cell CD4+-Isotype mELT_vs_naive T cell CD4+-Isotype CSF	0.458344	0.807289
Ap3b1	3.39394e-17	-0.309584	0.032	0.124	1.09573e-12	naive T cell CD4+-Isotype mELT_vs_naive T cell CD4+-Isotype CSF	0.296813	0.607205
Ech1	1.89974e-18	-0.309979	0.072	0.207	6.1333e-14	naive T cell CD4+-Isotype mELT_vs_naive T cell CD4+-Isotype CSF	0.678033	1.08024
G3bp2	6.76936e-19	-0.310412	0.093	0.247	2.18549e-14	naive T cell CD4+-Isotype mELT_vs_naive T cell CD4+-Isotype CSF	1.0005	1.48074
Isy1	4.76438e-15	-0.310599	0.047	0.145	1.53818e-10	naive T cell CD4+-Isotype mELT_vs_naive T cell CD4+-Isotype CSF	0.483176	0.839467
Mat2a	1.17391e-16	-0.310637	0.092	0.231	3.78996e-12	naive T cell CD4+-Isotype mELT_vs_naive T cell CD4+-Isotype CSF	0.935964	1.40109
Dennd1c	1.27771e-15	-0.31094	0.035	0.124	4.12508e-11	naive T cell CD4+-Isotype mELT_vs_naive T cell CD4+-Isotype CSF	0.347231	0.671262
Cox6a1	9.79862e-14	-0.311025	0.031	0.109	3.16348e-09	naive T cell CD4+-Isotype mELT_vs_naive T cell CD4+-Isotype CSF	0.276615	0.583755
Tox	1.77631e-14	-0.311175	0.097	0.227	5.7348e-10	naive T cell CD4+-Isotype mELT_vs_naive T cell CD4+-Isotype CSF	1.0006	1.48218
Hcls1	1.4354e-18	-0.311462	0.06	0.185	4.63417e-14	naive T cell CD4+-Isotype mELT_vs_naive T cell CD4+-Isotype CSF	0.59581	0.980344
Arhgap4	3.66729e-15	-0.311472	0.045	0.141	1.18398e-10	naive T cell CD4+-Isotype mELT_vs_naive T cell CD4+-Isotype CSF	0.451419	0.801172
Tmem50a	1.1549e-19	-0.311799	0.289	0.576	3.72859e-15	naive T cell CD4+-Isotype mELT_vs_naive T cell CD4+-Isotype CSF	3.51753	4.60741
Psmb10	1.30216e-18	-0.31419	0.139	0.322	4.20403e-14	naive T cell CD4+-Isotype mELT_vs_naive T cell CD4+-Isotype CSF	1.53717	2.1545
Ccni	7.75423e-17	-0.316205	0.075	0.202	2.50345e-12	naive T cell CD4+-Isotype mELT_vs_naive T cell CD4+-Isotype CSF	0.782999	1.21993
Hadh	5.78295e-14	-0.317775	0.028	0.103	1.86703e-09	naive T cell CD4+-Isotype mELT_vs_naive T cell CD4+-Isotype CSF	0.221248	0.522173
Adgre5	2.02996e-16	-0.31798	0.045	0.145	6.55372e-12	naive T cell CD4+-Isotype mELT_vs_naive T cell CD4+-Isotype CSF	0.433051	0.786418
Rnf138	2.2297e-16	-0.318664	0.031	0.118	7.19858e-12	naive T cell CD4+-Isotype mELT_vs_naive T cell CD4+-Isotype CSF	0.27943	0.595674
Rhoh	2.11286e-22	-0.318926	0.151	0.363	6.82138e-18	naive T cell CD4+-Isotype mELT_vs_naive T cell CD4+-Isotype CSF	1.68838	2.35349
Tox4	2.92491e-13	-0.319094	0.077	0.188	9.44307e-09	naive T cell CD4+-Isotype mELT_vs_naive T cell CD4+-Isotype CSF	0.788407	1.23112
Isyna1	7.40864e-14	-0.319701	0.027	0.101	2.39188e-09	naive T cell CD4+-Isotype mELT_vs_naive T cell CD4+-Isotype CSF	0.236684	0.54347
Mgst2	1.10232e-17	-0.320459	0.083	0.222	3.55884e-13	naive T cell CD4+-Isotype mELT_vs_naive T cell CD4+-Isotype CSF	0.872975	1.33884
Hikeshi	2.21564e-16	-0.320803	0.037	0.132	7.15318e-12	naive T cell CD4+-Isotype mELT_vs_naive T cell CD4+-Isotype CSF	0.37333	0.715325
Psmd11	2.97292e-19	-0.321208	0.083	0.228	9.59806e-15	naive T cell CD4+-Isotype mELT_vs_naive T cell CD4+-Isotype CSF	0.827306	1.28299
Rps27	6.83911e-31	-0.321367	0.986	0.994	2.20801e-26	naive T cell CD4+-Isotype mELT_vs_naive T cell CD4+-Isotype CSF	56.399	70.7208
Cd9	6.91322e-18	-0.321821	0.074	0.207	2.23193e-13	naive T cell CD4+-Isotype mELT_vs_naive T cell CD4+-Isotype CSF	0.769338	1.21151
Puf60	2.27338e-14	-0.322349	0.063	0.168	7.33961e-10	naive T cell CD4+-Isotype mELT_vs_naive T cell CD4+-Isotype CSF	0.556948	0.946753
Rnh1	3.32398e-16	-0.322563	0.046	0.147	1.07315e-11	naive T cell CD4+-Isotype mELT_vs_naive T cell CD4+-Isotype CSF	0.426113	0.783426
Gpr18	5.06676e-14	-0.322951	0.055	0.155	1.6358e-09	naive T cell CD4+-Isotype mELT_vs_naive T cell CD4+-Isotype CSF	0.602289	1.00428
Klhl6	5.30239e-14	-0.324105	0.034	0.116	1.71188e-09	naive T cell CD4+-Isotype mELT_vs_naive T cell CD4+-Isotype CSF	0.336203	0.672776
Anp32a	3.30388e-18	-0.324424	0.356	0.646	1.06666e-13	naive T cell CD4+-Isotype mELT_vs_naive T cell CD4+-Isotype CSF	4.33233	5.67695
Cd4	1.3692e-17	-0.32496	0.15	0.332	4.42046e-13	naive T cell CD4+-Isotype mELT_vs_naive T cell CD4+-Isotype CSF	1.50502	2.13787
Vgll4	2.60942e-16	-0.325125	0.061	0.175	8.42451e-12	naive T cell CD4+-Isotype mELT_vs_naive T cell CD4+-Isotype CSF	0.56722	0.963371
Rgs3	3.01426e-15	-0.325495	0.025	0.103	9.73153e-11	naive T cell CD4+-Isotype mELT_vs_naive T cell CD4+-Isotype CSF	0.208144	0.513919
Gimap1	2.57998e-21	-0.325508	0.223	0.473	8.32948e-17	naive T cell CD4+-Isotype mELT_vs_naive T cell CD4+-Isotype CSF	2.56	3.46106
Itga4	2.17253e-14	-0.326123	0.09	0.216	7.01401e-10	naive T cell CD4+-Isotype mELT_vs_naive T cell CD4+-Isotype CSF	0.952281	1.44746
Sptbn1	5.98723e-17	-0.326726	0.12	0.28	1.93298e-12	naive T cell CD4+-Isotype mELT_vs_naive T cell CD4+-Isotype CSF	1.27725	1.85605
Ppp1ca	8.07103e-19	-0.327046	0.285	0.545	2.60573e-14	naive T cell CD4+-Isotype mELT_vs_naive T cell CD4+-Isotype CSF	3.27817	4.36672
Utp3	2.00239e-18	-0.327111	0.064	0.191	6.46472e-14	naive T cell CD4+-Isotype mELT_vs_naive T cell CD4+-Isotype CSF	0.63869	1.05573
Man2b1	7.66255e-13	-0.327114	0.038	0.118	2.47385e-08	naive T cell CD4+-Isotype mELT_vs_naive T cell CD4+-Isotype CSF	0.344145	0.686231
Ablim1	5.72386e-19	-0.327927	0.172	0.377	1.84795e-14	naive T cell CD4+-Isotype mELT_vs_naive T cell CD4+-Isotype CSF	1.88277	2.61847
Ankra2	1.02682e-15	-0.32807	0.024	0.101	3.31508e-11	naive T cell CD4+-Isotype mELT_vs_naive T cell CD4+-Isotype CSF	0.233606	0.548585
Arhgdib	3.69728e-14	-0.328452	0.589	0.845	1.19367e-09	naive T cell CD4+-Isotype mELT_vs_naive T cell CD4+-Isotype CSF	9.75014	12.4986
Sf3b1	1.59239e-20	-0.328813	0.203	0.436	5.14102e-16	naive T cell CD4+-Isotype mELT_vs_naive T cell CD4+-Isotype CSF	2.28496	3.12584
Tcf25	2.21216e-20	-0.329173	0.15	0.352	7.14196e-16	naive T cell CD4+-Isotype mELT_vs_naive T cell CD4+-Isotype CSF	1.60026	2.26668
Rasal3	3.97042e-14	-0.329415	0.068	0.178	1.28185e-09	naive T cell CD4+-Isotype mELT_vs_naive T cell CD4+-Isotype CSF	0.717216	1.15769
Smpdl3a	1.02148e-17	-0.330469	0.035	0.132	3.29784e-13	naive T cell CD4+-Isotype mELT_vs_naive T cell CD4+-Isotype CSF	0.358597	0.70833
Gimap8	4.37241e-19	-0.330776	0.047	0.162	1.41163e-14	naive T cell CD4+-Isotype mELT_vs_naive T cell CD4+-Isotype CSF	0.49022	0.874234
Glrx3	2.99971e-20	-0.331746	0.085	0.236	9.68458e-16	naive T cell CD4+-Isotype mELT_vs_naive T cell CD4+-Isotype CSF	0.777153	1.23661
Adrm1	1.08353e-18	-0.332418	0.043	0.152	3.49818e-14	naive T cell CD4+-Isotype mELT_vs_naive T cell CD4+-Isotype CSF	0.421723	0.790122
Gspt1	5.28507e-12	-0.332561	0.037	0.113	1.70628e-07	naive T cell CD4+-Isotype mELT_vs_naive T cell CD4+-Isotype CSF	0.342746	0.690848
Arl6ip5	4.76846e-20	-0.333489	0.17	0.38	1.5395e-15	naive T cell CD4+-Isotype mELT_vs_naive T cell CD4+-Isotype CSF	1.76425	2.48311
Tent5c	3.37016e-14	-0.334138	0.029	0.107	1.08806e-09	naive T cell CD4+-Isotype mELT_vs_naive T cell CD4+-Isotype CSF	0.296263	0.6341
Acat1	1.7673e-17	-0.334197	0.029	0.119	5.70573e-13	naive T cell CD4+-Isotype mELT_vs_naive T cell CD4+-Isotype CSF	0.271429	0.60286
Sec62	4.59816e-20	-0.33425	0.136	0.326	1.48452e-15	naive T cell CD4+-Isotype mELT_vs_naive T cell CD4+-Isotype CSF	1.44432	2.0816
G3bp1	1.91039e-16	-0.334406	0.103	0.248	6.16768e-12	naive T cell CD4+-Isotype mELT_vs_naive T cell CD4+-Isotype CSF	1.02387	1.55182
Eif3a	7.01682e-17	-0.334479	0.118	0.277	2.26538e-12	naive T cell CD4+-Isotype mELT_vs_naive T cell CD4+-Isotype CSF	1.21459	1.79243
Nfatc1	3.06536e-14	-0.334793	0.076	0.19	9.89651e-10	naive T cell CD4+-Isotype mELT_vs_naive T cell CD4+-Isotype CSF	0.749448	1.2064
Psmb9	1.50354e-18	-0.334805	0.169	0.369	4.85418e-14	naive T cell CD4+-Isotype mELT_vs_naive T cell CD4+-Isotype CSF	1.79134	2.52045
Cd28	6.9573e-20	-0.33513	0.249	0.504	2.24617e-15	naive T cell CD4+-Isotype mELT_vs_naive T cell CD4+-Isotype CSF	2.96416	4.00075
Nap1l4	6.27634e-17	-0.335664	0.079	0.211	2.02632e-12	naive T cell CD4+-Isotype mELT_vs_naive T cell CD4+-Isotype CSF	0.814089	1.2893
Eif3d	1.12915e-19	-0.335675	0.066	0.199	3.64545e-15	naive T cell CD4+-Isotype mELT_vs_naive T cell CD4+-Isotype CSF	0.614699	1.0377
Arhgap15	1.73142e-15	-0.337037	0.083	0.21	5.5899e-11	naive T cell CD4+-Isotype mELT_vs_naive T cell CD4+-Isotype CSF	0.840651	1.32504
Nrbp1	1.10489e-19	-0.340481	0.04	0.149	3.56713e-15	naive T cell CD4+-Isotype mELT_vs_naive T cell CD4+-Isotype CSF	0.392468	0.763113
Lbr	9.17269e-16	-0.341145	0.027	0.107	2.9614e-11	naive T cell CD4+-Isotype mELT_vs_naive T cell CD4+-Isotype CSF	0.285348	0.62823
Kmt2e	3.13796e-21	-0.341452	0.146	0.349	1.01309e-16	naive T cell CD4+-Isotype mELT_vs_naive T cell CD4+-Isotype CSF	1.63864	2.34324
Izumo1r	1.35514e-14	-0.341517	0.44	0.678	4.37508e-10	naive T cell CD4+-Isotype mELT_vs_naive T cell CD4+-Isotype CSF	7.5439	9.82587
H2-T23	3.8704e-19	-0.341525	0.045	0.158	1.24956e-14	naive T cell CD4+-Isotype mELT_vs_naive T cell CD4+-Isotype CSF	0.481162	0.876773
Ctss	5.39087e-24	-0.34228	0.124	0.326	1.74044e-19	naive T cell CD4+-Isotype mELT_vs_naive T cell CD4+-Isotype CSF	1.4375	2.09017
Cdc42se2	6.82445e-19	-0.34243	0.05	0.167	2.20327e-14	naive T cell CD4+-Isotype mELT_vs_naive T cell CD4+-Isotype CSF	0.509155	0.913443
Psmd7	4.25986e-17	-0.342556	0.045	0.15	1.3753e-12	naive T cell CD4+-Isotype mELT_vs_naive T cell CD4+-Isotype CSF	0.429622	0.812762
Gnpnat1	3.36081e-16	-0.34343	0.033	0.123	1.08504e-11	naive T cell CD4+-Isotype mELT_vs_naive T cell CD4+-Isotype CSF	0.313059	0.665969
Ndufa1	1.05004e-19	-0.344939	0.148	0.343	3.39005e-15	naive T cell CD4+-Isotype mELT_vs_naive T cell CD4+-Isotype CSF	1.45911	2.1233
Ms4a4b	7.90318e-14	-0.34536	0.488	0.744	2.55154e-09	naive T cell CD4+-Isotype mELT_vs_naive T cell CD4+-Isotype CSF	7.79309	10.1713
Acp5	1.23059e-16	-0.346328	0.089	0.227	3.97296e-12	naive T cell CD4+-Isotype mELT_vs_naive T cell CD4+-Isotype CSF	0.993694	1.53462
Cdipt	4.07388e-20	-0.34643	0.037	0.145	1.31525e-15	naive T cell CD4+-Isotype mELT_vs_naive T cell CD4+-Isotype CSF	0.38721	0.763714
Oip5os1	4.8669e-14	-0.346577	0.031	0.109	1.57128e-09	naive T cell CD4+-Isotype mELT_vs_naive T cell CD4+-Isotype CSF	0.307836	0.662966
Chp1	2.811e-19	-0.346687	0.02	0.104	9.07533e-15	naive T cell CD4+-Isotype mELT_vs_naive T cell CD4+-Isotype CSF	0.2176	0.548345
Nub1	8.43853e-18	-0.348349	0.026	0.113	2.72438e-13	naive T cell CD4+-Isotype mELT_vs_naive T cell CD4+-Isotype CSF	0.254106	0.596607
Psmd12	1.56825e-14	-0.350755	0.046	0.141	5.06311e-10	naive T cell CD4+-Isotype mELT_vs_naive T cell CD4+-Isotype CSF	0.438738	0.834719
Cd96	5.26195e-20	-0.352021	0.046	0.164	1.69882e-15	naive T cell CD4+-Isotype mELT_vs_naive T cell CD4+-Isotype CSF	0.465582	0.870591
Glmp	7.26967e-19	-0.352263	0.049	0.164	2.34701e-14	naive T cell CD4+-Isotype mELT_vs_naive T cell CD4+-Isotype CSF	0.493964	0.907136
Ola1	7.1713e-19	-0.352634	0.057	0.179	2.31525e-14	naive T cell CD4+-Isotype mELT_vs_naive T cell CD4+-Isotype CSF	0.499512	0.914711
Slamf6	5.17307e-18	-0.352883	0.107	0.263	1.67013e-13	naive T cell CD4+-Isotype mELT_vs_naive T cell CD4+-Isotype CSF	1.17452	1.7771
Sae1	5.77361e-20	-0.353048	0.026	0.121	1.86401e-15	naive T cell CD4+-Isotype mELT_vs_naive T cell CD4+-Isotype CSF	0.298711	0.658786
Uqcrc1	4.53133e-15	-0.35309	0.05	0.15	1.46294e-10	naive T cell CD4+-Isotype mELT_vs_naive T cell CD4+-Isotype CSF	0.444876	0.845531
Iqgap1	4.03877e-19	-0.353145	0.094	0.247	1.30392e-14	naive T cell CD4+-Isotype mELT_vs_naive T cell CD4+-Isotype CSF	0.987421	1.53862
Thy1	2.82836e-22	-0.353158	0.24	0.499	9.13137e-18	naive T cell CD4+-Isotype mELT_vs_naive T cell CD4+-Isotype CSF	2.99101	4.09794
Rab18	1.75552e-16	-0.353346	0.028	0.112	5.66769e-12	naive T cell CD4+-Isotype mELT_vs_naive T cell CD4+-Isotype CSF	0.257536	0.606528
Tpm4	1.4862e-17	-0.35448	0.047	0.156	4.79819e-13	naive T cell CD4+-Isotype mELT_vs_naive T cell CD4+-Isotype CSF	0.515484	0.937585
Cd6	3.75356e-17	-0.355245	0.063	0.182	1.21184e-12	naive T cell CD4+-Isotype mELT_vs_naive T cell CD4+-Isotype CSF	0.638167	1.09555
Il27ra	4.53901e-19	-0.355408	0.057	0.179	1.46542e-14	naive T cell CD4+-Isotype mELT_vs_naive T cell CD4+-Isotype CSF	0.559949	0.995717
Tmed5	1.73843e-18	-0.355413	0.049	0.162	5.61253e-14	naive T cell CD4+-Isotype mELT_vs_naive T cell CD4+-Isotype CSF	0.479408	0.892684
Vsir	6.76566e-16	-0.355604	0.035	0.126	2.18429e-11	naive T cell CD4+-Isotype mELT_vs_naive T cell CD4+-Isotype CSF	0.391734	0.780754
Mif4gd	3.29487e-19	-0.355919	0.037	0.142	1.06375e-14	naive T cell CD4+-Isotype mELT_vs_naive T cell CD4+-Isotype CSF	0.375301	0.760112
Lonp2	5.84556e-17	-0.356213	0.057	0.17	1.88724e-12	naive T cell CD4+-Isotype mELT_vs_naive T cell CD4+-Isotype CSF	0.572771	1.01324
Abcb9	2.09733e-20	-0.357451	0.025	0.121	6.77123e-16	naive T cell CD4+-Isotype mELT_vs_naive T cell CD4+-Isotype CSF	0.240939	0.589842
Arl1	1.31109e-19	-0.357807	0.023	0.112	4.23286e-15	naive T cell CD4+-Isotype mELT_vs_naive T cell CD4+-Isotype CSF	0.221769	0.565669
Anapc16	2.29353e-13	-0.359239	0.032	0.109	7.40465e-09	naive T cell CD4+-Isotype mELT_vs_naive T cell CD4+-Isotype CSF	0.30138	0.669344
H2-Q6	7.76229e-20	-0.360467	0.078	0.222	2.50605e-15	naive T cell CD4+-Isotype mELT_vs_naive T cell CD4+-Isotype CSF	0.899154	1.43821
Edf1	1.20038e-21	-0.360579	0.059	0.194	3.87544e-17	naive T cell CD4+-Isotype mELT_vs_naive T cell CD4+-Isotype CSF	0.582558	1.03191
Tapbp	2.41266e-23	-0.360864	0.093	0.266	7.78928e-19	naive T cell CD4+-Isotype mELT_vs_naive T cell CD4+-Isotype CSF	0.984796	1.54886
Traf3ip3	3.72975e-18	-0.361504	0.069	0.198	1.20415e-13	naive T cell CD4+-Isotype mELT_vs_naive T cell CD4+-Isotype CSF	0.696135	1.17913
Pik3cd	3.0541e-17	-0.361689	0.085	0.222	9.86017e-13	naive T cell CD4+-Isotype mELT_vs_naive T cell CD4+-Isotype CSF	0.871433	1.40466
Ifngr1	1.29015e-14	-0.362485	0.055	0.156	4.16526e-10	naive T cell CD4+-Isotype mELT_vs_naive T cell CD4+-Isotype CSF	0.625409	1.08969
Churc1	1.05446e-22	-0.363056	0.116	0.305	3.40433e-18	naive T cell CD4+-Isotype mELT_vs_naive T cell CD4+-Isotype CSF	1.17085	1.79204
Derl2	1.90994e-17	-0.363061	0.023	0.106	6.16625e-13	naive T cell CD4+-Isotype mELT_vs_naive T cell CD4+-Isotype CSF	0.199762	0.543076
Prdx3	7.0324e-19	-0.363154	0.055	0.175	2.27041e-14	naive T cell CD4+-Isotype mELT_vs_naive T cell CD4+-Isotype CSF	0.4679	0.888064
Gtf2i	2.03036e-18	-0.364079	0.077	0.213	6.55502e-14	naive T cell CD4+-Isotype mELT_vs_naive T cell CD4+-Isotype CSF	0.767885	1.27537
Sdf4	3.63387e-20	-0.364463	0.171	0.378	1.17319e-15	naive T cell CD4+-Isotype mELT_vs_naive T cell CD4+-Isotype CSF	1.81551	2.62469
Maf1	3.28475e-15	-0.364609	0.032	0.116	1.06048e-10	naive T cell CD4+-Isotype mELT_vs_naive T cell CD4+-Isotype CSF	0.285544	0.65518
Igtp	4.77789e-12	-0.365112	0.034	0.107	1.54254e-07	naive T cell CD4+-Isotype mELT_vs_naive T cell CD4+-Isotype CSF	0.373395	0.768908
Ddx39	2.7077e-15	-0.365384	0.056	0.161	8.74181e-11	naive T cell CD4+-Isotype mELT_vs_naive T cell CD4+-Isotype CSF	0.496541	0.92788
Sms	8.60245e-17	-0.366962	0.032	0.121	2.7773e-12	naive T cell CD4+-Isotype mELT_vs_naive T cell CD4+-Isotype CSF	0.27769	0.647752
Herc4	4.76522e-14	-0.367109	0.03	0.107	1.53845e-09	naive T cell CD4+-Isotype mELT_vs_naive T cell CD4+-Isotype CSF	0.281735	0.653138
Ccdc85b	1.62251e-16	-0.368295	0.025	0.107	5.23827e-12	naive T cell CD4+-Isotype mELT_vs_naive T cell CD4+-Isotype CSF	0.240178	0.600854
Fermt3	3.54662e-22	-0.369169	0.089	0.253	1.14503e-17	naive T cell CD4+-Isotype mELT_vs_naive T cell CD4+-Isotype CSF	0.861663	1.40454
Eif4e	1.64605e-17	-0.369908	0.038	0.138	5.31429e-13	naive T cell CD4+-Isotype mELT_vs_naive T cell CD4+-Isotype CSF	0.362797	0.761103
Smarce1	1.96864e-17	-0.369945	0.067	0.191	6.35576e-13	naive T cell CD4+-Isotype mELT_vs_naive T cell CD4+-Isotype CSF	0.640561	1.1201
Clns1a	4.5267e-14	-0.371086	0.034	0.115	1.46145e-09	naive T cell CD4+-Isotype mELT_vs_naive T cell CD4+-Isotype CSF	0.29836	0.679203
Rer1	2.04789e-18	-0.371921	0.045	0.155	6.61163e-14	naive T cell CD4+-Isotype mELT_vs_naive T cell CD4+-Isotype CSF	0.427974	0.847906
Fli1	1.52595e-12	-0.372733	0.04	0.119	4.92652e-08	naive T cell CD4+-Isotype mELT_vs_naive T cell CD4+-Isotype CSF	0.38281	0.790467
Cd200	1.1397e-20	-0.37308	0.041	0.156	3.67954e-16	naive T cell CD4+-Isotype mELT_vs_naive T cell CD4+-Isotype CSF	0.395264	0.807027
Ssrp1	9.06495e-19	-0.373433	0.062	0.187	2.92662e-14	naive T cell CD4+-Isotype mELT_vs_naive T cell CD4+-Isotype CSF	0.587605	1.05663
Elk3	4.39156e-20	-0.374212	0.017	0.1	1.41781e-15	naive T cell CD4+-Isotype mELT_vs_naive T cell CD4+-Isotype CSF	0.155965	0.498283
Mob3a	1.07173e-21	-0.375212	0.053	0.184	3.46007e-17	naive T cell CD4+-Isotype mELT_vs_naive T cell CD4+-Isotype CSF	0.573038	1.04028
Gpx1	2.06971e-20	-0.375358	0.185	0.407	6.68205e-16	naive T cell CD4+-Isotype mELT_vs_naive T cell CD4+-Isotype CSF	1.95329	2.83089
Pnisr	1.02665e-17	-0.37598	0.093	0.236	3.31453e-13	naive T cell CD4+-Isotype mELT_vs_naive T cell CD4+-Isotype CSF	0.911995	1.48124
Ctla4	5.69751e-18	-0.376572	0.081	0.221	1.83944e-13	naive T cell CD4+-Isotype mELT_vs_naive T cell CD4+-Isotype CSF	0.86496	1.42119
Rnaseh2c	2.65189e-20	-0.376587	0.05	0.172	8.56164e-16	naive T cell CD4+-Isotype mELT_vs_naive T cell CD4+-Isotype CSF	0.471432	0.910311
Vmp1	1.61688e-17	-0.376916	0.033	0.127	5.22008e-13	naive T cell CD4+-Isotype mELT_vs_naive T cell CD4+-Isotype CSF	0.308105	0.698657
Snx2	2.08841e-17	-0.377304	0.031	0.121	6.74244e-13	naive T cell CD4+-Isotype mELT_vs_naive T cell CD4+-Isotype CSF	0.282735	0.666161
Vav1	3.45032e-17	-0.377727	0.045	0.149	1.11393e-12	naive T cell CD4+-Isotype mELT_vs_naive T cell CD4+-Isotype CSF	0.444831	0.87726
Csk	1.32767e-22	-0.378007	0.092	0.26	4.28638e-18	naive T cell CD4+-Isotype mELT_vs_naive T cell CD4+-Isotype CSF	0.923272	1.49938
Cd82	8.04093e-18	-0.378171	0.091	0.234	2.59601e-13	naive T cell CD4+-Isotype mELT_vs_naive T cell CD4+-Isotype CSF	1.01733	1.62191
Ube2a	7.86037e-21	-0.379388	0.028	0.129	2.53772e-16	naive T cell CD4+-Isotype mELT_vs_naive T cell CD4+-Isotype CSF	0.272898	0.655773
Sin3b	4.0126e-19	-0.380002	0.055	0.178	1.29547e-14	naive T cell CD4+-Isotype mELT_vs_naive T cell CD4+-Isotype CSF	0.514749	0.971209
Lgals9	1.60166e-23	-0.380579	0.129	0.331	5.17096e-19	naive T cell CD4+-Isotype mELT_vs_naive T cell CD4+-Isotype CSF	1.32591	2.02803
Cfl1	1.43564e-16	-0.380918	0.619	0.861	4.63497e-12	naive T cell CD4+-Isotype mELT_vs_naive T cell CD4+-Isotype CSF	10.2417	13.6386
Actr1a	5.88738e-17	-0.381018	0.023	0.103	1.90074e-12	naive T cell CD4+-Isotype mELT_vs_naive T cell CD4+-Isotype CSF	0.211967	0.578297
Snrnp70	2.42974e-26	-0.381154	0.111	0.315	7.84443e-22	naive T cell CD4+-Isotype mELT_vs_naive T cell CD4+-Isotype CSF	1.27105	1.95778
Dazap2	3.40494e-20	-0.384387	0.127	0.308	1.09929e-15	naive T cell CD4+-Isotype mELT_vs_naive T cell CD4+-Isotype CSF	1.32251	2.03158
Psmc1	1.02162e-20	-0.3848	0.038	0.149	3.29831e-16	naive T cell CD4+-Isotype mELT_vs_naive T cell CD4+-Isotype CSF	0.348023	0.760085
Lat	1.98161e-20	-0.385379	0.401	0.708	6.39762e-16	naive T cell CD4+-Isotype mELT_vs_naive T cell CD4+-Isotype CSF	5.36622	7.31557
Ighm	9.05754e-17	-0.385772	0.067	0.187	2.92423e-12	naive T cell CD4+-Isotype mELT_vs_naive T cell CD4+-Isotype CSF	0.691316	1.2098
Rassf5	1.32861e-18	-0.386175	0.083	0.225	4.2894e-14	naive T cell CD4+-Isotype mELT_vs_naive T cell CD4+-Isotype CSF	0.837965	1.40208
Paip2	1.53305e-23	-0.386542	0.125	0.323	4.94946e-19	naive T cell CD4+-Isotype mELT_vs_naive T cell CD4+-Isotype CSF	1.32491	2.03925
Bclaf1	2.14509e-20	-0.38687	0.085	0.236	6.92541e-16	naive T cell CD4+-Isotype mELT_vs_naive T cell CD4+-Isotype CSF	0.83289	1.3966
Rab4b	2.96142e-19	-0.38727	0.025	0.116	9.56093e-15	naive T cell CD4+-Isotype mELT_vs_naive T cell CD4+-Isotype CSF	0.209913	0.582464
Itm2a	1.00824e-15	-0.387503	0.231	0.429	3.25511e-11	naive T cell CD4+-Isotype mELT_vs_naive T cell CD4+-Isotype CSF	3.13928	4.41471
Irf1	3.89613e-14	-0.387768	0.055	0.153	1.25787e-09	naive T cell CD4+-Isotype mELT_vs_naive T cell CD4+-Isotype CSF	0.606416	1.10178
Rab7	4.77349e-22	-0.388022	0.038	0.153	1.54112e-17	naive T cell CD4+-Isotype mELT_vs_naive T cell CD4+-Isotype CSF	0.36587	0.787375
Rab11b	2.98021e-22	-0.390923	0.103	0.279	9.62159e-18	naive T cell CD4+-Isotype mELT_vs_naive T cell CD4+-Isotype CSF	1.10082	1.75466
Phb2	5.78637e-19	-0.393402	0.042	0.15	1.86813e-14	naive T cell CD4+-Isotype mELT_vs_naive T cell CD4+-Isotype CSF	0.356862	0.78222
Max	7.81233e-22	-0.394753	0.04	0.156	2.52221e-17	naive T cell CD4+-Isotype mELT_vs_naive T cell CD4+-Isotype CSF	0.376208	0.809326
Lax1	1.68256e-17	-0.395167	0.031	0.123	5.43214e-13	naive T cell CD4+-Isotype mELT_vs_naive T cell CD4+-Isotype CSF	0.283486	0.687907
Farsb	4.15874e-21	-0.395347	0.017	0.103	1.34265e-16	naive T cell CD4+-Isotype mELT_vs_naive T cell CD4+-Isotype CSF	0.142319	0.502445
Cdk4	1.91144e-16	-0.395584	0.094	0.231	6.17108e-12	naive T cell CD4+-Isotype mELT_vs_naive T cell CD4+-Isotype CSF	0.869506	1.45929
Ap1m1	1.59527e-23	-0.395661	0.017	0.11	5.15034e-19	naive T cell CD4+-Isotype mELT_vs_naive T cell CD4+-Isotype CSF	0.162213	0.528945
Dbnl	1.11015e-21	-0.395756	0.058	0.193	3.58413e-17	naive T cell CD4+-Isotype mELT_vs_naive T cell CD4+-Isotype CSF	0.594669	1.098
Nono	1.95171e-18	-0.396822	0.111	0.271	6.30109e-14	naive T cell CD4+-Isotype mELT_vs_naive T cell CD4+-Isotype CSF	1.09344	1.75623
Wdr1	2.06586e-20	-0.397625	0.085	0.237	6.66962e-16	naive T cell CD4+-Isotype mELT_vs_naive T cell CD4+-Isotype CSF	0.836319	1.41905
Coro1a	4.31834e-18	-0.398348	0.616	0.876	1.39418e-13	naive T cell CD4+-Isotype mELT_vs_naive T cell CD4+-Isotype CSF	10.8097	14.5651
Vdac1	4.72965e-21	-0.398647	0.04	0.153	1.52697e-16	naive T cell CD4+-Isotype mELT_vs_naive T cell CD4+-Isotype CSF	0.358985	0.791512
Mrpl15	2.29377e-17	-0.399513	0.039	0.138	7.40544e-13	naive T cell CD4+-Isotype mELT_vs_naive T cell CD4+-Isotype CSF	0.326131	0.74925
Etfa	4.94254e-19	-0.399814	0.02	0.103	1.5957e-14	naive T cell CD4+-Isotype mELT_vs_naive T cell CD4+-Isotype CSF	0.170063	0.543708
Srsf10	6.74209e-18	-0.400796	0.024	0.109	2.17668e-13	naive T cell CD4+-Isotype mELT_vs_naive T cell CD4+-Isotype CSF	0.249547	0.649698
Thrap3	1.83596e-20	-0.402687	0.074	0.217	5.9274e-16	naive T cell CD4+-Isotype mELT_vs_naive T cell CD4+-Isotype CSF	0.731393	1.28885
Emb	1.82949e-20	-0.403433	0.161	0.361	5.9065e-16	naive T cell CD4+-Isotype mELT_vs_naive T cell CD4+-Isotype CSF	1.78349	2.68158
Irf2	4.02272e-21	-0.404286	0.077	0.227	1.29874e-16	naive T cell CD4+-Isotype mELT_vs_naive T cell CD4+-Isotype CSF	0.783981	1.36098
Becn1	1.4704e-22	-0.404799	0.027	0.13	4.74717e-18	naive T cell CD4+-Isotype mELT_vs_naive T cell CD4+-Isotype CSF	0.24836	0.652709
Cdkn1b	2.10768e-19	-0.405854	0.059	0.185	6.80466e-15	naive T cell CD4+-Isotype mELT_vs_naive T cell CD4+-Isotype CSF	0.620538	1.14701
Mdh2	1.89817e-27	-0.40651	0.18	0.435	6.12825e-23	naive T cell CD4+-Isotype mELT_vs_naive T cell CD4+-Isotype CSF	1.85742	2.78744
Zfp53	4.99339e-23	-0.407287	0.015	0.104	1.61212e-18	naive T cell CD4+-Isotype mELT_vs_naive T cell CD4+-Isotype CSF	0.152178	0.528007
Tcea1	6.04374e-22	-0.407319	0.079	0.233	1.95122e-17	naive T cell CD4+-Isotype mELT_vs_naive T cell CD4+-Isotype CSF	0.722235	1.28406
Wbp2	7.76673e-19	-0.407339	0.045	0.156	2.50749e-14	naive T cell CD4+-Isotype mELT_vs_naive T cell CD4+-Isotype CSF	0.425591	0.890672
Ociad1	3.87184e-25	-0.40783	0.088	0.263	1.25002e-20	naive T cell CD4+-Isotype mELT_vs_naive T cell CD4+-Isotype CSF	0.902208	1.52364
Cnot2	1.34561e-18	-0.408053	0.027	0.118	4.34431e-14	naive T cell CD4+-Isotype mELT_vs_naive T cell CD4+-Isotype CSF	0.264443	0.677782
Gimap6	3.01185e-25	-0.408298	0.298	0.606	9.72375e-21	naive T cell CD4+-Isotype mELT_vs_naive T cell CD4+-Isotype CSF	3.90149	5.50486
Chmp1a	8.92501e-20	-0.408941	0.03	0.129	2.88144e-15	naive T cell CD4+-Isotype mELT_vs_naive T cell CD4+-Isotype CSF	0.302038	0.72873
Eno1	7.75143e-23	-0.409137	0.124	0.315	2.50255e-18	naive T cell CD4+-Isotype mELT_vs_naive T cell CD4+-Isotype CSF	1.28011	2.02774
Idh3b	5.77167e-22	-0.409979	0.072	0.219	1.86339e-17	naive T cell CD4+-Isotype mELT_vs_naive T cell CD4+-Isotype CSF	0.637675	1.17592
Tial1	3.35593e-18	-0.4111	0.03	0.123	1.08346e-13	naive T cell CD4+-Isotype mELT_vs_naive T cell CD4+-Isotype CSF	0.265333	0.682513
Itgb7	1.50304e-18	-0.411694	0.063	0.188	4.85257e-14	naive T cell CD4+-Isotype mELT_vs_naive T cell CD4+-Isotype CSF	0.658126	1.20572
Dusp11	4.65614e-26	-0.414419	0.136	0.354	1.50323e-21	naive T cell CD4+-Isotype mELT_vs_naive T cell CD4+-Isotype CSF	1.38286	2.17579
Fxyd5	1.91765e-19	-0.414853	0.445	0.749	6.19113e-15	naive T cell CD4+-Isotype mELT_vs_naive T cell CD4+-Isotype CSF	6.56862	9.09021
Rgs19	6.76341e-21	-0.415751	0.041	0.155	2.18357e-16	naive T cell CD4+-Isotype mELT_vs_naive T cell CD4+-Isotype CSF	0.360356	0.814706
Nfyb	2.49714e-15	-0.416242	0.04	0.13	8.06202e-11	naive T cell CD4+-Isotype mELT_vs_naive T cell CD4+-Isotype CSF	0.33719	0.784409
2310001H17Rik	1.68668e-27	-0.416578	0.158	0.403	5.44544e-23	naive T cell CD4+-Isotype mELT_vs_naive T cell CD4+-Isotype CSF	1.94165	2.92638
Actn1	3.51148e-21	-0.416643	0.099	0.265	1.13368e-16	naive T cell CD4+-Isotype mELT_vs_naive T cell CD4+-Isotype CSF	1.00456	1.67572
R3hdm4	4.94958e-24	-0.416667	0.052	0.19	1.59797e-19	naive T cell CD4+-Isotype mELT_vs_naive T cell CD4+-Isotype CSF	0.490569	0.989671
Sf3a2	1.10056e-23	-0.417211	0.033	0.149	3.55315e-19	naive T cell CD4+-Isotype mELT_vs_naive T cell CD4+-Isotype CSF	0.312055	0.752045
Ddx47	2.18391e-23	-0.417863	0.033	0.149	7.05075e-19	naive T cell CD4+-Isotype mELT_vs_naive T cell CD4+-Isotype CSF	0.34975	0.803195
Igf2r	3.22869e-19	-0.41864	0.027	0.119	1.04238e-14	naive T cell CD4+-Isotype mELT_vs_naive T cell CD4+-Isotype CSF	0.294895	0.730843
Lef1	7.67754e-25	-0.418676	0.17	0.404	2.47869e-20	naive T cell CD4+-Isotype mELT_vs_naive T cell CD4+-Isotype CSF	1.91274	2.89346
Itk	1.61155e-21	-0.418936	0.124	0.309	5.20288e-17	naive T cell CD4+-Isotype mELT_vs_naive T cell CD4+-Isotype CSF	1.31025	2.08866
Rap1a	2.31471e-23	-0.418946	0.12	0.311	7.47305e-19	naive T cell CD4+-Isotype mELT_vs_naive T cell CD4+-Isotype CSF	1.24526	2.0018
Paics	3.35129e-20	-0.419079	0.039	0.149	1.08196e-15	naive T cell CD4+-Isotype mELT_vs_naive T cell CD4+-Isotype CSF	0.343105	0.795831
Rbm5	3.24433e-18	-0.419354	0.057	0.176	1.04743e-13	naive T cell CD4+-Isotype mELT_vs_naive T cell CD4+-Isotype CSF	0.567245	1.09592
Vcp	1.61682e-23	-0.419373	0.096	0.273	5.2199e-19	naive T cell CD4+-Isotype mELT_vs_naive T cell CD4+-Isotype CSF	0.975255	1.6416
Atrx	5.68781e-19	-0.420547	0.087	0.233	1.83631e-14	naive T cell CD4+-Isotype mELT_vs_naive T cell CD4+-Isotype CSF	0.80211	1.41201
Cdk2ap2	1.70136e-23	-0.422338	0.09	0.259	5.49285e-19	naive T cell CD4+-Isotype mELT_vs_naive T cell CD4+-Isotype CSF	0.924261	1.5787
Smc4	9.97856e-23	-0.422702	0.227	0.479	3.22158e-18	naive T cell CD4+-Isotype mELT_vs_naive T cell CD4+-Isotype CSF	2.77437	4.0593
Tespa1	1.09677e-19	-0.42272	0.072	0.21	3.54092e-15	naive T cell CD4+-Isotype mELT_vs_naive T cell CD4+-Isotype CSF	0.709759	1.29185
1500011B03Rik	1.36513e-23	-0.42337	0.015	0.104	4.40733e-19	naive T cell CD4+-Isotype mELT_vs_naive T cell CD4+-Isotype CSF	0.118851	0.500442
Mettl23	1.59405e-22	-0.427154	0.043	0.165	5.1464e-18	naive T cell CD4+-Isotype mELT_vs_naive T cell CD4+-Isotype CSF	0.38445	0.861501
Irf7	1.73703e-18	-0.427725	0.027	0.118	5.608e-14	naive T cell CD4+-Isotype mELT_vs_naive T cell CD4+-Isotype CSF	0.357436	0.825903
Tln1	2.131e-25	-0.430782	0.14	0.358	6.87992e-21	naive T cell CD4+-Isotype mELT_vs_naive T cell CD4+-Isotype CSF	1.50931	2.38245
Sft2d1	1.93648e-24	-0.431648	0.034	0.155	6.25194e-20	naive T cell CD4+-Isotype mELT_vs_naive T cell CD4+-Isotype CSF	0.317302	0.776742
Atp6ap2	4.7385e-24	-0.432005	0.017	0.112	1.52982e-19	naive T cell CD4+-Isotype mELT_vs_naive T cell CD4+-Isotype CSF	0.169525	0.577815
Tcf7	3.77997e-23	-0.433438	0.392	0.704	1.22036e-18	naive T cell CD4+-Isotype mELT_vs_naive T cell CD4+-Isotype CSF	5.30883	7.51975
Smu1	5.8917e-20	-0.433709	0.04	0.149	1.90214e-15	naive T cell CD4+-Isotype mELT_vs_naive T cell CD4+-Isotype CSF	0.357693	0.833839
Pnrc1	1.27325e-25	-0.433944	0.096	0.279	4.1107e-21	naive T cell CD4+-Isotype mELT_vs_naive T cell CD4+-Isotype CSF	1.08658	1.8188
Mpp1	2.46284e-20	-0.434309	0.027	0.124	7.95129e-16	naive T cell CD4+-Isotype mELT_vs_naive T cell CD4+-Isotype CSF	0.244336	0.681425
Gpsm3	2.55937e-25	-0.437042	0.194	0.45	8.26293e-21	naive T cell CD4+-Isotype mELT_vs_naive T cell CD4+-Isotype CSF	2.20516	3.33922
Arpc5	1.36005e-26	-0.437626	0.151	0.383	4.39093e-22	naive T cell CD4+-Isotype mELT_vs_naive T cell CD4+-Isotype CSF	1.57438	2.48667
Mrpl52	2.2683e-21	-0.438944	0.373	0.663	7.32319e-17	naive T cell CD4+-Isotype mELT_vs_naive T cell CD4+-Isotype CSF	4.60352	6.5962
Tmem59	1.78721e-27	-0.441104	0.111	0.319	5.77001e-23	naive T cell CD4+-Isotype mELT_vs_naive T cell CD4+-Isotype CSF	1.17326	1.95051
Ndufa3	4.54438e-28	-0.441262	0.245	0.547	1.46715e-23	naive T cell CD4+-Isotype mELT_vs_naive T cell CD4+-Isotype CSF	2.66258	3.97302
Spop	1.08776e-19	-0.441693	0.045	0.159	3.51184e-15	naive T cell CD4+-Isotype mELT_vs_naive T cell CD4+-Isotype CSF	0.448678	0.96759
Shisa5	5.24849e-21	-0.441697	0.543	0.835	1.69448e-16	naive T cell CD4+-Isotype mELT_vs_naive T cell CD4+-Isotype CSF	8.51156	11.9186
Lcp2	1.58304e-25	-0.443002	0.127	0.334	5.11084e-21	naive T cell CD4+-Isotype mELT_vs_naive T cell CD4+-Isotype CSF	1.32898	2.16609
Sla	7.18986e-20	-0.44414	0.056	0.179	2.32125e-15	naive T cell CD4+-Isotype mELT_vs_naive T cell CD4+-Isotype CSF	0.529968	1.08153
Tmem173	4.05112e-21	-0.447714	0.032	0.136	1.3079e-16	naive T cell CD4+-Isotype mELT_vs_naive T cell CD4+-Isotype CSF	0.255795	0.71275
Tra2b	9.95277e-29	-0.448169	0.201	0.476	3.21325e-24	naive T cell CD4+-Isotype mELT_vs_naive T cell CD4+-Isotype CSF	2.24572	3.42816
Sash3	2.5753e-24	-0.448391	0.06	0.208	8.31436e-20	naive T cell CD4+-Isotype mELT_vs_naive T cell CD4+-Isotype CSF	0.622299	1.21366
AI467606	9.66587e-20	-0.448683	0.018	0.101	3.12062e-15	naive T cell CD4+-Isotype mELT_vs_naive T cell CD4+-Isotype CSF	0.19121	0.625757
Rab8a	3.10392e-23	-0.44965	0.062	0.207	1.0021e-18	naive T cell CD4+-Isotype mELT_vs_naive T cell CD4+-Isotype CSF	0.629878	1.22594
Cd81	2.77427e-21	-0.449808	0.063	0.201	8.95674e-17	naive T cell CD4+-Isotype mELT_vs_naive T cell CD4+-Isotype CSF	0.635277	1.23356
Mrpl9	2.46226e-21	-0.45031	0.038	0.152	7.9494e-17	naive T cell CD4+-Isotype mELT_vs_naive T cell CD4+-Isotype CSF	0.348944	0.843107
Fmc1	6.79976e-26	-0.451111	0.019	0.123	2.1953e-21	naive T cell CD4+-Isotype mELT_vs_naive T cell CD4+-Isotype CSF	0.178573	0.611218
Anxa11	2.91589e-26	-0.45118	0.023	0.135	9.41395e-22	naive T cell CD4+-Isotype mELT_vs_naive T cell CD4+-Isotype CSF	0.244415	0.701312
Adk	2.88668e-17	-0.453641	0.036	0.132	9.31963e-13	naive T cell CD4+-Isotype mELT_vs_naive T cell CD4+-Isotype CSF	0.352446	0.852165
Ripor2	1.97401e-23	-0.454345	0.053	0.188	6.37309e-19	naive T cell CD4+-Isotype mELT_vs_naive T cell CD4+-Isotype CSF	0.545156	1.11711
Cnp	4.10071e-29	-0.454544	0.045	0.193	1.32391e-24	naive T cell CD4+-Isotype mELT_vs_naive T cell CD4+-Isotype CSF	0.501194	1.05716
H2-K1	5.61764e-22	-0.45683	0.541	0.828	1.81366e-17	naive T cell CD4+-Isotype mELT_vs_naive T cell CD4+-Isotype CSF	8.51357	12.0576
Eif4a1	8.02298e-25	-0.459716	0.216	0.476	2.59022e-20	naive T cell CD4+-Isotype mELT_vs_naive T cell CD4+-Isotype CSF	2.40294	3.67997
Cops6	4.37041e-26	-0.459815	0.067	0.228	1.41099e-21	naive T cell CD4+-Isotype mELT_vs_naive T cell CD4+-Isotype CSF	0.662304	1.28628
Ctsb	7.22627e-26	-0.461217	0.057	0.207	2.333e-21	naive T cell CD4+-Isotype mELT_vs_naive T cell CD4+-Isotype CSF	0.533637	1.11136
Ccnd3	5.57685e-24	-0.461712	0.211	0.461	1.80049e-19	naive T cell CD4+-Isotype mELT_vs_naive T cell CD4+-Isotype CSF	2.44183	3.74
Eif4h	4.45748e-19	-0.462155	0.046	0.158	1.4391e-14	naive T cell CD4+-Isotype mELT_vs_naive T cell CD4+-Isotype CSF	0.376733	0.896585
Sdha	1.55565e-23	-0.463158	0.064	0.211	5.0224e-19	naive T cell CD4+-Isotype mELT_vs_naive T cell CD4+-Isotype CSF	0.62771	1.24389
Tpm3	2.13133e-24	-0.463437	0.223	0.485	6.88099e-20	naive T cell CD4+-Isotype mELT_vs_naive T cell CD4+-Isotype CSF	2.52665	3.86263
Acap1	5.71833e-27	-0.463892	0.057	0.21	1.84616e-22	naive T cell CD4+-Isotype mELT_vs_naive T cell CD4+-Isotype CSF	0.587295	1.18929
Stk17b	7.43815e-28	-0.464261	0.241	0.533	2.40141e-23	naive T cell CD4+-Isotype mELT_vs_naive T cell CD4+-Isotype CSF	2.88691	4.36242
Nudt21	4.85784e-25	-0.464785	0.052	0.193	1.56835e-20	naive T cell CD4+-Isotype mELT_vs_naive T cell CD4+-Isotype CSF	0.456537	1.01018
Ptprc	5.20021e-20	-0.466554	0.409	0.704	1.67889e-15	naive T cell CD4+-Isotype mELT_vs_naive T cell CD4+-Isotype CSF	5.41037	7.85788
Aamp	5.40448e-20	-0.468245	0.067	0.201	1.74484e-15	naive T cell CD4+-Isotype mELT_vs_naive T cell CD4+-Isotype CSF	0.64291	1.27284
Mrpl58	2.73562e-23	-0.469887	0.055	0.193	8.83194e-19	naive T cell CD4+-Isotype mELT_vs_naive T cell CD4+-Isotype CSF	0.526367	1.11402
Tmbim4	1.26324e-23	-0.471105	0.043	0.17	4.07838e-19	naive T cell CD4+-Isotype mELT_vs_naive T cell CD4+-Isotype CSF	0.448794	1.00828
Adsl	2.56843e-25	-0.47311	0.017	0.115	8.29216e-21	naive T cell CD4+-Isotype mELT_vs_naive T cell CD4+-Isotype CSF	0.140068	0.582527
Snx17	2.05702e-25	-0.473125	0.023	0.132	6.64108e-21	naive T cell CD4+-Isotype mELT_vs_naive T cell CD4+-Isotype CSF	0.217814	0.690463
Ddx39b	8.00849e-25	-0.474019	0.15	0.369	2.58554e-20	naive T cell CD4+-Isotype mELT_vs_naive T cell CD4+-Isotype CSF	1.50461	2.47884
Tap1	4.49603e-21	-0.474565	0.054	0.182	1.45154e-16	naive T cell CD4+-Isotype mELT_vs_naive T cell CD4+-Isotype CSF	0.529863	1.12574
Tcp11l2	3.48516e-23	-0.477452	0.027	0.133	1.12518e-18	naive T cell CD4+-Isotype mELT_vs_naive T cell CD4+-Isotype CSF	0.262536	0.757807
Cdc42	3.62523e-28	-0.479289	0.249	0.55	1.17041e-23	naive T cell CD4+-Isotype mELT_vs_naive T cell CD4+-Isotype CSF	2.7587	4.23984
Rpn2	3.58968e-24	-0.481926	0.035	0.155	1.15893e-19	naive T cell CD4+-Isotype mELT_vs_naive T cell CD4+-Isotype CSF	0.35937	0.898505
Ccng1	1.12835e-24	-0.483266	0.034	0.155	3.64287e-20	naive T cell CD4+-Isotype mELT_vs_naive T cell CD4+-Isotype CSF	0.346024	0.881614
Psap	3.30038e-31	-0.485272	0.082	0.277	1.06553e-26	naive T cell CD4+-Isotype mELT_vs_naive T cell CD4+-Isotype CSF	0.832787	1.56563
Uqcrc2	3.98436e-24	-0.485548	0.085	0.251	1.28635e-19	naive T cell CD4+-Isotype mELT_vs_naive T cell CD4+-Isotype CSF	0.749761	1.44987
Ndufs3	5.20948e-29	-0.486468	0.069	0.243	1.68188e-24	naive T cell CD4+-Isotype mELT_vs_naive T cell CD4+-Isotype CSF	0.701403	1.38368
St13	6.55274e-28	-0.486728	0.089	0.279	2.11555e-23	naive T cell CD4+-Isotype mELT_vs_naive T cell CD4+-Isotype CSF	0.923996	1.69603
Utrn	1.30675e-25	-0.487297	0.09	0.271	4.21885e-21	naive T cell CD4+-Isotype mELT_vs_naive T cell CD4+-Isotype CSF	0.954085	1.73927
Gimap7	1.18489e-22	-0.488525	0.054	0.188	3.82543e-18	naive T cell CD4+-Isotype mELT_vs_naive T cell CD4+-Isotype CSF	0.570571	1.20353
Cdc42se1	4.24111e-27	-0.491887	0.069	0.236	1.36924e-22	naive T cell CD4+-Isotype mELT_vs_naive T cell CD4+-Isotype CSF	0.748714	1.45919
Rrp1	6.68466e-28	-0.492287	0.093	0.283	2.15814e-23	naive T cell CD4+-Isotype mELT_vs_naive T cell CD4+-Isotype CSF	0.887458	1.65504
Sell	8.28686e-18	-0.492554	0.052	0.164	2.67541e-13	naive T cell CD4+-Isotype mELT_vs_naive T cell CD4+-Isotype CSF	0.51123	1.1262
Tcp1	1.38829e-23	-0.492648	0.068	0.219	4.4821e-19	naive T cell CD4+-Isotype mELT_vs_naive T cell CD4+-Isotype CSF	0.648166	1.31901
Ppp2r1a	3.47964e-28	-0.493898	0.044	0.188	1.1234e-23	naive T cell CD4+-Isotype mELT_vs_naive T cell CD4+-Isotype CSF	0.454216	1.04789
Tes	4.31816e-27	-0.496315	0.112	0.315	1.39412e-22	naive T cell CD4+-Isotype mELT_vs_naive T cell CD4+-Isotype CSF	1.14892	2.03128
Cd37	4.34336e-23	-0.496716	0.178	0.404	1.40225e-18	naive T cell CD4+-Isotype mELT_vs_naive T cell CD4+-Isotype CSF	1.8542	3.02728
Atp6ap1	3.88377e-24	-0.498266	0.021	0.123	1.25387e-19	naive T cell CD4+-Isotype mELT_vs_naive T cell CD4+-Isotype CSF	0.184273	0.672804
Pdia4	1.06991e-25	-0.500795	0.028	0.142	3.4542e-21	naive T cell CD4+-Isotype mELT_vs_naive T cell CD4+-Isotype CSF	0.26635	0.791876
Gm11808	2.52173e-24	-0.501819	0.507	0.812	8.14139e-20	naive T cell CD4+-Isotype mELT_vs_naive T cell CD4+-Isotype CSF	7.21906	10.6382
Rab1b	1.29977e-22	-0.50233	0.053	0.185	4.19631e-18	naive T cell CD4+-Isotype mELT_vs_naive T cell CD4+-Isotype CSF	0.48494	1.10342
Cct2	7.60102e-31	-0.503085	0.123	0.352	2.45399e-26	naive T cell CD4+-Isotype mELT_vs_naive T cell CD4+-Isotype CSF	1.24221	2.17775
Eif4b	2.24391e-29	-0.503381	0.097	0.297	7.24447e-25	naive T cell CD4+-Isotype mELT_vs_naive T cell CD4+-Isotype CSF	0.988943	1.81939
Sars	3.14909e-26	-0.505255	0.058	0.21	1.01668e-21	naive T cell CD4+-Isotype mELT_vs_naive T cell CD4+-Isotype CSF	0.549302	1.19904
Morf4l1	2.04266e-28	-0.507528	0.244	0.542	6.59471e-24	naive T cell CD4+-Isotype mELT_vs_naive T cell CD4+-Isotype CSF	2.70554	4.26784
Ap2m1	1.09474e-26	-0.508754	0.073	0.242	3.53436e-22	naive T cell CD4+-Isotype mELT_vs_naive T cell CD4+-Isotype CSF	0.699577	1.41819
Cct5	3.58094e-31	-0.508803	0.11	0.328	1.15611e-26	naive T cell CD4+-Isotype mELT_vs_naive T cell CD4+-Isotype CSF	1.10449	1.99442
Aldoa	2.88068e-24	-0.510089	0.283	0.562	9.30027e-20	naive T cell CD4+-Isotype mELT_vs_naive T cell CD4+-Isotype CSF	3.46778	5.36273
Nsg2	3.74136e-26	-0.511043	0.098	0.283	1.2079e-21	naive T cell CD4+-Isotype mELT_vs_naive T cell CD4+-Isotype CSF	0.995548	1.84382
Tmem234	7.00467e-30	-0.511611	0.088	0.282	2.26146e-25	naive T cell CD4+-Isotype mELT_vs_naive T cell CD4+-Isotype CSF	0.863137	1.65617
Ube2i	2.87066e-29	-0.511806	0.063	0.231	9.26793e-25	naive T cell CD4+-Isotype mELT_vs_naive T cell CD4+-Isotype CSF	0.609533	1.29493
Ost4	2.65841e-32	-0.513739	0.169	0.441	8.58268e-28	naive T cell CD4+-Isotype mELT_vs_naive T cell CD4+-Isotype CSF	1.76931	2.95387
Cct3	8.88197e-33	-0.514056	0.066	0.25	2.86755e-28	naive T cell CD4+-Isotype mELT_vs_naive T cell CD4+-Isotype CSF	0.698964	1.42622
Kdelr1	7.69697e-26	-0.515402	0.015	0.112	2.48497e-21	naive T cell CD4+-Isotype mELT_vs_naive T cell CD4+-Isotype CSF	0.115088	0.593899
Ptpn2	1.28056e-23	-0.515571	0.032	0.144	4.13429e-19	naive T cell CD4+-Isotype mELT_vs_naive T cell CD4+-Isotype CSF	0.255987	0.79551
Stip1	2.31769e-28	-0.517094	0.037	0.172	7.48268e-24	naive T cell CD4+-Isotype mELT_vs_naive T cell CD4+-Isotype CSF	0.354937	0.93901
Capza1	2.09176e-29	-0.519525	0.119	0.338	6.75326e-25	naive T cell CD4+-Isotype mELT_vs_naive T cell CD4+-Isotype CSF	1.22327	2.18702
Ifi209	3.17782e-28	-0.521538	0.054	0.21	1.02596e-23	naive T cell CD4+-Isotype mELT_vs_naive T cell CD4+-Isotype CSF	0.584464	1.27447
Cd3g	1.4258e-27	-0.521568	0.571	0.867	4.60319e-23	naive T cell CD4+-Isotype mELT_vs_naive T cell CD4+-Isotype CSF	9.48144	14.0463
Ms4a6b	1.59468e-29	-0.521852	0.227	0.508	5.14844e-25	naive T cell CD4+-Isotype mELT_vs_naive T cell CD4+-Isotype CSF	2.66366	4.26028
Hmox2	1.29625e-29	-0.527349	0.075	0.256	4.18495e-25	naive T cell CD4+-Isotype mELT_vs_naive T cell CD4+-Isotype CSF	0.696241	1.44476
Lta4h	3.76998e-30	-0.528387	0.031	0.164	1.21714e-25	naive T cell CD4+-Isotype mELT_vs_naive T cell CD4+-Isotype CSF	0.28413	0.852121
Lrrfip1	3.27357e-29	-0.535631	0.053	0.211	1.05687e-24	naive T cell CD4+-Isotype mELT_vs_naive T cell CD4+-Isotype CSF	0.552343	1.25024
Bmyc	1.80198e-20	-0.535655	0.023	0.113	5.81768e-16	naive T cell CD4+-Isotype mELT_vs_naive T cell CD4+-Isotype CSF	0.23628	0.792112
M6pr	6.72598e-24	-0.536104	0.042	0.168	2.17148e-19	naive T cell CD4+-Isotype mELT_vs_naive T cell CD4+-Isotype CSF	0.400616	1.03097
Fubp1	2.25895e-26	-0.539823	0.089	0.268	7.29301e-22	naive T cell CD4+-Isotype mELT_vs_naive T cell CD4+-Isotype CSF	0.876909	1.72864
Ndufb1-ps	8.69373e-31	-0.540261	0.083	0.277	2.80677e-26	naive T cell CD4+-Isotype mELT_vs_naive T cell CD4+-Isotype CSF	0.773851	1.5796
Dnajc7	1.65519e-32	-0.543776	0.063	0.243	5.34379e-28	naive T cell CD4+-Isotype mELT_vs_naive T cell CD4+-Isotype CSF	0.660641	1.42085
Psmd8	4.18503e-22	-0.547512	0.031	0.138	1.35114e-17	naive T cell CD4+-Isotype mELT_vs_naive T cell CD4+-Isotype CSF	0.251928	0.829772
Sept9	1.7395e-30	-0.552208	0.084	0.276	5.61597e-26	naive T cell CD4+-Isotype mELT_vs_naive T cell CD4+-Isotype CSF	0.832277	1.68672
Slc9a3r1	9.52482e-30	-0.55222	0.055	0.217	3.07509e-25	naive T cell CD4+-Isotype mELT_vs_naive T cell CD4+-Isotype CSF	0.550261	1.27321
Eno1b	1.08625e-28	-0.552708	0.02	0.133	3.50697e-24	naive T cell CD4+-Isotype mELT_vs_naive T cell CD4+-Isotype CSF	0.159505	0.700804
Bin1	1.03004e-30	-0.554684	0.049	0.207	3.32549e-26	naive T cell CD4+-Isotype mELT_vs_naive T cell CD4+-Isotype CSF	0.48297	1.17826
Ltb	5.03609e-27	-0.555394	0.408	0.72	1.6259e-22	naive T cell CD4+-Isotype mELT_vs_naive T cell CD4+-Isotype CSF	6.07606	9.39876
Dars	5.40903e-35	-0.555652	0.041	0.205	1.74631e-30	naive T cell CD4+-Isotype mELT_vs_naive T cell CD4+-Isotype CSF	0.408998	1.07099
Ube2v1	1.86484e-34	-0.55784	0.087	0.299	6.02065e-30	naive T cell CD4+-Isotype mELT_vs_naive T cell CD4+-Isotype CSF	0.844242	1.71484
Rnf167	7.39522e-24	-0.559122	0.063	0.208	2.38755e-19	naive T cell CD4+-Isotype mELT_vs_naive T cell CD4+-Isotype CSF	0.593881	1.34838
Tubb4b	2.04489e-28	-0.559205	0.073	0.247	6.60192e-24	naive T cell CD4+-Isotype mELT_vs_naive T cell CD4+-Isotype CSF	0.783933	1.62855
Zfp36	1.17242e-22	-0.56042	0.097	0.266	3.78515e-18	naive T cell CD4+-Isotype mELT_vs_naive T cell CD4+-Isotype CSF	1.07198	2.05555
Chd3	1.77827e-32	-0.561618	0.106	0.329	5.74113e-28	naive T cell CD4+-Isotype mELT_vs_naive T cell CD4+-Isotype CSF	1.19132	2.23422
Rbbp4	2.0657e-31	-0.563913	0.08	0.273	6.6691e-27	naive T cell CD4+-Isotype mELT_vs_naive T cell CD4+-Isotype CSF	0.782931	1.63566
Klf2	1.68983e-11	-0.564668	0.071	0.165	5.45561e-07	naive T cell CD4+-Isotype mELT_vs_naive T cell CD4+-Isotype CSF	0.827582	1.70308
Capzb	7.09345e-36	-0.565024	0.17	0.455	2.29012e-31	naive T cell CD4+-Isotype mELT_vs_naive T cell CD4+-Isotype CSF	1.76709	3.09366
Slbp	3.12532e-26	-0.566249	0.032	0.153	1.00901e-21	naive T cell CD4+-Isotype mELT_vs_naive T cell CD4+-Isotype CSF	0.27565	0.888815
Sdcbp	7.82804e-32	-0.566398	0.05	0.213	2.52728e-27	naive T cell CD4+-Isotype mELT_vs_naive T cell CD4+-Isotype CSF	0.507335	1.2321
Hadhb	8.88799e-27	-0.568999	0.025	0.141	2.86949e-22	naive T cell CD4+-Isotype mELT_vs_naive T cell CD4+-Isotype CSF	0.239477	0.838757
Apbb1ip	6.52985e-33	-0.569111	0.129	0.372	2.10816e-28	naive T cell CD4+-Isotype mELT_vs_naive T cell CD4+-Isotype CSF	1.38679	2.54106
Phf11b	7.1029e-27	-0.56932	0.045	0.184	2.29317e-22	naive T cell CD4+-Isotype mELT_vs_naive T cell CD4+-Isotype CSF	0.446637	1.14655
Vdac2	1.40948e-34	-0.571191	0.103	0.329	4.5505e-30	naive T cell CD4+-Isotype mELT_vs_naive T cell CD4+-Isotype CSF	0.994563	1.96342
Selenop	2.35081e-26	-0.573069	0.04	0.173	7.58958e-22	naive T cell CD4+-Isotype mELT_vs_naive T cell CD4+-Isotype CSF	0.439001	1.14078
Vasp	1.9573e-28	-0.573164	0.069	0.237	6.31915e-24	naive T cell CD4+-Isotype mELT_vs_naive T cell CD4+-Isotype CSF	0.649173	1.45361
Snx1	1.31103e-31	-0.573482	0.02	0.141	4.23267e-27	naive T cell CD4+-Isotype mELT_vs_naive T cell CD4+-Isotype CSF	0.190273	0.771258
Arhgdia	4.26403e-37	-0.576736	0.155	0.438	1.37664e-32	naive T cell CD4+-Isotype mELT_vs_naive T cell CD4+-Isotype CSF	1.63372	2.92811
Sept7	2.92039e-35	-0.578625	0.213	0.524	9.42848e-31	naive T cell CD4+-Isotype mELT_vs_naive T cell CD4+-Isotype CSF	2.38958	4.06208
Itm2c	4.56657e-32	-0.579088	0.051	0.216	1.47432e-27	naive T cell CD4+-Isotype mELT_vs_naive T cell CD4+-Isotype CSF	0.476523	1.20578
Slc29a1	1.57808e-27	-0.579547	0.034	0.162	5.09483e-23	naive T cell CD4+-Isotype mELT_vs_naive T cell CD4+-Isotype CSF	0.315515	0.965879
Cct4	8.50663e-34	-0.582778	0.072	0.265	2.74637e-29	naive T cell CD4+-Isotype mELT_vs_naive T cell CD4+-Isotype CSF	0.676273	1.5106
Ythdc1	1.48595e-28	-0.584656	0.059	0.221	4.79739e-24	naive T cell CD4+-Isotype mELT_vs_naive T cell CD4+-Isotype CSF	0.605363	1.40753
Mrps6	6.37544e-29	-0.584745	0.022	0.138	2.05831e-24	naive T cell CD4+-Isotype mELT_vs_naive T cell CD4+-Isotype CSF	0.153943	0.730653
Hnrnpa3	4.40874e-38	-0.585009	0.288	0.652	1.42336e-33	naive T cell CD4+-Isotype mELT_vs_naive T cell CD4+-Isotype CSF	3.49129	5.73715
Gimap4	5.98761e-32	-0.58657	0.119	0.346	1.9331e-27	naive T cell CD4+-Isotype mELT_vs_naive T cell CD4+-Isotype CSF	1.29543	2.44698
Rbbp7	6.29183e-35	-0.59184	0.067	0.26	2.03132e-30	naive T cell CD4+-Isotype mELT_vs_naive T cell CD4+-Isotype CSF	0.692607	1.55104
Tspan32	2.39343e-35	-0.591963	0.137	0.397	7.72719e-31	naive T cell CD4+-Isotype mELT_vs_naive T cell CD4+-Isotype CSF	1.40646	2.62724
Btg1	2.10799e-34	-0.592299	0.34	0.683	6.80563e-30	naive T cell CD4+-Isotype mELT_vs_naive T cell CD4+-Isotype CSF	4.57026	7.39798
mt-Nd5	9.22538e-35	-0.599033	0.231	0.544	2.97842e-30	naive T cell CD4+-Isotype mELT_vs_naive T cell CD4+-Isotype CSF	2.68089	4.57544
Cd53	6.39218e-42	-0.599759	0.22	0.567	2.06372e-37	naive T cell CD4+-Isotype mELT_vs_naive T cell CD4+-Isotype CSF	2.59878	4.45381
Ddx5	1.68058e-33	-0.600558	0.367	0.723	5.42574e-29	naive T cell CD4+-Isotype mELT_vs_naive T cell CD4+-Isotype CSF	4.90968	7.96087
Son	2.10557e-37	-0.601131	0.254	0.594	6.79782e-33	naive T cell CD4+-Isotype mELT_vs_naive T cell CD4+-Isotype CSF	2.98299	5.04183
Cd2	7.97005e-35	-0.601241	0.324	0.68	2.57313e-30	naive T cell CD4+-Isotype mELT_vs_naive T cell CD4+-Isotype CSF	4.0109	6.60164
Anxa5	1.13552e-35	-0.603219	0.063	0.253	3.66604e-31	naive T cell CD4+-Isotype mELT_vs_naive T cell CD4+-Isotype CSF	0.617628	1.45734
Eif3l	2.11229e-35	-0.609459	0.055	0.236	6.81952e-31	naive T cell CD4+-Isotype mELT_vs_naive T cell CD4+-Isotype CSF	0.49223	1.27668
Zfp36l1	1.33398e-26	-0.610872	0.275	0.548	4.30676e-22	naive T cell CD4+-Isotype mELT_vs_naive T cell CD4+-Isotype CSF	3.55104	5.95027
Hspa5	1.35791e-29	-0.61145	0.154	0.394	4.38402e-25	naive T cell CD4+-Isotype mELT_vs_naive T cell CD4+-Isotype CSF	1.59269	2.9611
Tuba1a	4.28438e-32	-0.611725	0.053	0.219	1.38321e-27	naive T cell CD4+-Isotype mELT_vs_naive T cell CD4+-Isotype CSF	0.579201	1.41315
Rplp2	5.83027e-66	-0.613961	0.804	0.975	1.8823e-61	naive T cell CD4+-Isotype mELT_vs_naive T cell CD4+-Isotype CSF	20.9789	32.6377
Tsc22d3	5.28508e-27	-0.618164	0.114	0.314	1.70629e-22	naive T cell CD4+-Isotype mELT_vs_naive T cell CD4+-Isotype CSF	1.34094	2.59316
Add3	8.15532e-32	-0.618544	0.049	0.211	2.63295e-27	naive T cell CD4+-Isotype mELT_vs_naive T cell CD4+-Isotype CSF	0.490794	1.28885
Ctsa	1.03795e-30	-0.619484	0.029	0.162	3.35101e-26	naive T cell CD4+-Isotype mELT_vs_naive T cell CD4+-Isotype CSF	0.253997	0.926548
Arpc1b	1.13139e-32	-0.620731	0.293	0.623	3.6527e-28	naive T cell CD4+-Isotype mELT_vs_naive T cell CD4+-Isotype CSF	3.397	5.76106
Prelid1	3.15045e-38	-0.621642	0.071	0.28	1.01712e-33	naive T cell CD4+-Isotype mELT_vs_naive T cell CD4+-Isotype CSF	0.675447	1.57788
Macf1	7.87326e-32	-0.622974	0.107	0.325	2.54188e-27	naive T cell CD4+-Isotype mELT_vs_naive T cell CD4+-Isotype CSF	1.11699	2.26027
Id3	5.94319e-25	-0.624861	0.128	0.325	1.91876e-20	naive T cell CD4+-Isotype mELT_vs_naive T cell CD4+-Isotype CSF	1.72026	3.19481
Rps29	5.02039e-71	-0.624909	0.912	0.985	1.62083e-66	naive T cell CD4+-Isotype mELT_vs_naive T cell CD4+-Isotype CSF	30.5973	47.7266
Tkt	1.59093e-31	-0.625795	0.054	0.217	5.13632e-27	naive T cell CD4+-Isotype mELT_vs_naive T cell CD4+-Isotype CSF	0.466753	1.26329
Dennd2d	7.0992e-35	-0.628944	0.068	0.262	2.29198e-30	naive T cell CD4+-Isotype mELT_vs_naive T cell CD4+-Isotype CSF	0.695664	1.62223
Pabpc1	3.82378e-30	-0.629381	0.417	0.737	1.23451e-25	naive T cell CD4+-Isotype mELT_vs_naive T cell CD4+-Isotype CSF	5.31137	8.76307
Ppp1r18	6.19482e-39	-0.630836	0.215	0.541	2e-34	naive T cell CD4+-Isotype mELT_vs_naive T cell CD4+-Isotype CSF	2.38415	4.24024
Mrfap1	3.07933e-38	-0.632187	0.062	0.26	9.94162e-34	naive T cell CD4+-Isotype mELT_vs_naive T cell CD4+-Isotype CSF	0.628606	1.5242
Bcl10	3.62807e-32	-0.63279	0.031	0.17	1.17132e-27	naive T cell CD4+-Isotype mELT_vs_naive T cell CD4+-Isotype CSF	0.248336	0.935622
Pebp1	7.90534e-38	-0.633489	0.082	0.3	2.55224e-33	naive T cell CD4+-Isotype mELT_vs_naive T cell CD4+-Isotype CSF	0.795052	1.78469
Itgb2	2.3765e-37	-0.634666	0.09	0.314	7.67253e-33	naive T cell CD4+-Isotype mELT_vs_naive T cell CD4+-Isotype CSF	0.938853	2.01022
Dnaja1	5.09604e-35	-0.636226	0.175	0.456	1.64526e-30	naive T cell CD4+-Isotype mELT_vs_naive T cell CD4+-Isotype CSF	1.87711	3.47177
Samhd1	4.08897e-25	-0.637533	0.051	0.191	1.32012e-20	naive T cell CD4+-Isotype mELT_vs_naive T cell CD4+-Isotype CSF	0.631187	1.53758
Trbv16	7.79995e-60	-0.639475	0.967	0.985	2.51821e-55	naive T cell CD4+-Isotype mELT_vs_naive T cell CD4+-Isotype CSF	137.07	214.081
Ucp2	8.18476e-34	-0.641278	0.438	0.778	2.64245e-29	naive T cell CD4+-Isotype mELT_vs_naive T cell CD4+-Isotype CSF	5.94457	9.83152
Cd27	2.63332e-38	-0.641755	0.132	0.395	8.50167e-34	naive T cell CD4+-Isotype mELT_vs_naive T cell CD4+-Isotype CSF	1.33536	2.64369
Msn	2.383e-37	-0.643315	0.232	0.556	7.69351e-33	naive T cell CD4+-Isotype mELT_vs_naive T cell CD4+-Isotype CSF	2.69449	4.77048
Actb	3.88851e-75	-0.643771	0.967	0.998	1.25541e-70	naive T cell CD4+-Isotype mELT_vs_naive T cell CD4+-Isotype CSF	52.0493	81.8847
Pdia6	3.81561e-32	-0.646219	0.04	0.191	1.23187e-27	naive T cell CD4+-Isotype mELT_vs_naive T cell CD4+-Isotype CSF	0.368732	1.14215
Evl	1.15062e-40	-0.646363	0.128	0.401	3.71476e-36	naive T cell CD4+-Isotype mELT_vs_naive T cell CD4+-Isotype CSF	1.27257	2.55707
Tbc1d10c	2.73517e-41	-0.647143	0.1	0.348	8.83051e-37	naive T cell CD4+-Isotype mELT_vs_naive T cell CD4+-Isotype CSF	1.05736	2.22196
Ndufa6	8.87069e-43	-0.647314	0.213	0.557	2.8639e-38	naive T cell CD4+-Isotype mELT_vs_naive T cell CD4+-Isotype CSF	2.34384	4.23729
Sp100	5.14187e-32	-0.647798	0.11	0.329	1.66005e-27	naive T cell CD4+-Isotype mELT_vs_naive T cell CD4+-Isotype CSF	1.17516	2.40799
Cct7	7.71853e-38	-0.652063	0.098	0.331	2.49193e-33	naive T cell CD4+-Isotype mELT_vs_naive T cell CD4+-Isotype CSF	0.970671	2.09674
Rpl38	2.23281e-70	-0.652808	0.851	0.98	7.20862e-66	naive T cell CD4+-Isotype mELT_vs_naive T cell CD4+-Isotype CSF	21.8116	34.865
Pgk1	6.4976e-34	-0.655517	0.105	0.326	2.09775e-29	naive T cell CD4+-Isotype mELT_vs_naive T cell CD4+-Isotype CSF	0.976952	2.11406
Selplg	5.24718e-35	-0.65873	0.097	0.317	1.69405e-30	naive T cell CD4+-Isotype mELT_vs_naive T cell CD4+-Isotype CSF	1.00198	2.16051
Tmbim6	1.41195e-33	-0.662426	0.205	0.498	4.55848e-29	naive T cell CD4+-Isotype mELT_vs_naive T cell CD4+-Isotype CSF	2.17315	4.02227
Ezr	1.13948e-40	-0.662921	0.096	0.338	3.67881e-36	naive T cell CD4+-Isotype mELT_vs_naive T cell CD4+-Isotype CSF	1.08302	2.29802
Cap1	8.93566e-37	-0.663229	0.07	0.273	2.88488e-32	naive T cell CD4+-Isotype mELT_vs_naive T cell CD4+-Isotype CSF	0.681875	1.66346
Dgka	9.49377e-43	-0.664486	0.097	0.351	3.06506e-38	naive T cell CD4+-Isotype mELT_vs_naive T cell CD4+-Isotype CSF	1.05581	2.25846
Gapdh	1.54982e-36	-0.668095	0.364	0.711	5.00359e-32	naive T cell CD4+-Isotype mELT_vs_naive T cell CD4+-Isotype CSF	4.6581	7.99058
Gimap3	1.88997e-40	-0.676178	0.215	0.547	6.10178e-36	naive T cell CD4+-Isotype mELT_vs_naive T cell CD4+-Isotype CSF	2.47578	4.55395
Inpp4b	9.85439e-37	-0.681171	0.105	0.34	3.18149e-32	naive T cell CD4+-Isotype mELT_vs_naive T cell CD4+-Isotype CSF	1.08998	2.35116
Skap1	1.1105e-42	-0.682486	0.179	0.499	3.58524e-38	naive T cell CD4+-Isotype mELT_vs_naive T cell CD4+-Isotype CSF	1.9787	3.78052
Atxn10	8.86101e-46	-0.684691	0.06	0.282	2.86078e-41	naive T cell CD4+-Isotype mELT_vs_naive T cell CD4+-Isotype CSF	0.601348	1.57394
Rhog	5.12566e-39	-0.686313	0.154	0.436	1.65482e-34	naive T cell CD4+-Isotype mELT_vs_naive T cell CD4+-Isotype CSF	1.55649	3.11382
Zap70	3.38163e-43	-0.688654	0.103	0.361	1.09176e-38	naive T cell CD4+-Isotype mELT_vs_naive T cell CD4+-Isotype CSF	1.05094	2.30566
Apobec3	1.14835e-39	-0.68947	0.075	0.292	3.70744e-35	naive T cell CD4+-Isotype mELT_vs_naive T cell CD4+-Isotype CSF	0.817933	1.93176
Il21r	3.72805e-32	-0.697775	0.053	0.219	1.2036e-27	naive T cell CD4+-Isotype mELT_vs_naive T cell CD4+-Isotype CSF	0.470425	1.38503
Bin2	1.18311e-40	-0.700886	0.087	0.32	3.81967e-36	naive T cell CD4+-Isotype mELT_vs_naive T cell CD4+-Isotype CSF	0.89599	2.08194
Slfn2	3.05519e-40	-0.707568	0.175	0.475	9.86366e-36	naive T cell CD4+-Isotype mELT_vs_naive T cell CD4+-Isotype CSF	2.01274	3.91996
Cd3e	8.23512e-44	-0.709968	0.52	0.867	2.65871e-39	naive T cell CD4+-Isotype mELT_vs_naive T cell CD4+-Isotype CSF	7.74857	13.3106
Tnfrsf9	2.89497e-28	-0.710251	0.119	0.323	9.3464e-24	naive T cell CD4+-Isotype mELT_vs_naive T cell CD4+-Isotype CSF	1.28041	2.73095
Def6	1.77934e-36	-0.712089	0.053	0.234	5.74461e-32	naive T cell CD4+-Isotype mELT_vs_naive T cell CD4+-Isotype CSF	0.536849	1.51763
Malat1	1.09294e-36	-0.713635	0.79	0.969	3.52854e-32	naive T cell CD4+-Isotype mELT_vs_naive T cell CD4+-Isotype CSF	27.0875	45.0615
Myh9	1.45201e-37	-0.716552	0.253	0.576	4.68781e-33	naive T cell CD4+-Isotype mELT_vs_naive T cell CD4+-Isotype CSF	3.07469	5.69573
Nt5c	3.51765e-47	-0.717129	0.071	0.309	1.13567e-42	naive T cell CD4+-Isotype mELT_vs_naive T cell CD4+-Isotype CSF	0.681998	1.76505
Ndrg3	4.53434e-37	-0.717925	0.047	0.222	1.46391e-32	naive T cell CD4+-Isotype mELT_vs_naive T cell CD4+-Isotype CSF	0.435261	1.36074
Ldha	4.95068e-42	-0.72753	0.338	0.703	1.59833e-37	naive T cell CD4+-Isotype mELT_vs_naive T cell CD4+-Isotype CSF	4.13179	7.49722
Eef2	3.07469e-46	-0.727557	0.536	0.87	9.92663e-42	naive T cell CD4+-Isotype mELT_vs_naive T cell CD4+-Isotype CSF	8.12012	14.1014
Ywhae	8.19239e-42	-0.731944	0.053	0.251	2.64491e-37	naive T cell CD4+-Isotype mELT_vs_naive T cell CD4+-Isotype CSF	0.532082	1.5446
Laptm5	1.59177e-43	-0.733132	0.318	0.698	5.13902e-39	naive T cell CD4+-Isotype mELT_vs_naive T cell CD4+-Isotype CSF	3.89433	7.13558
Slfn1	1.53794e-36	-0.742526	0.067	0.263	4.96524e-32	naive T cell CD4+-Isotype mELT_vs_naive T cell CD4+-Isotype CSF	0.696272	1.83804
Lag3	1.93564e-37	-0.743611	0.06	0.253	6.24923e-33	naive T cell CD4+-Isotype mELT_vs_naive T cell CD4+-Isotype CSF	0.587845	1.65863
Ccr7	9.33417e-21	-0.747424	0.22	0.43	3.01354e-16	naive T cell CD4+-Isotype mELT_vs_naive T cell CD4+-Isotype CSF	2.64512	5.11939
Cldn10	1.52438e-36	-0.758678	0.038	0.201	4.92147e-32	naive T cell CD4+-Isotype mELT_vs_naive T cell CD4+-Isotype CSF	0.474526	1.49481
Actr3	3.32678e-44	-0.761785	0.161	0.466	1.07405e-39	naive T cell CD4+-Isotype mELT_vs_naive T cell CD4+-Isotype CSF	1.7146	3.60284
Lars2	3.16473e-11	-0.770649	0.583	0.755	1.02173e-06	naive T cell CD4+-Isotype mELT_vs_naive T cell CD4+-Isotype CSF	11.9098	21.0246
Cd247	1.32955e-55	-0.770858	0.16	0.516	4.29244e-51	naive T cell CD4+-Isotype mELT_vs_naive T cell CD4+-Isotype CSF	1.71734	3.63655
H2-T22	2.63643e-46	-0.773667	0.075	0.315	8.51171e-42	naive T cell CD4+-Isotype mELT_vs_naive T cell CD4+-Isotype CSF	0.785531	2.05256
Ass1	3.48707e-38	-0.786939	0.071	0.276	1.1258e-33	naive T cell CD4+-Isotype mELT_vs_naive T cell CD4+-Isotype CSF	0.726791	1.97942
Cnbp	2.82952e-58	-0.788471	0.218	0.628	9.1351e-54	naive T cell CD4+-Isotype mELT_vs_naive T cell CD4+-Isotype CSF	2.49251	5.03241
Rps28	8.26077e-96	-0.795891	0.877	0.991	2.66699e-91	naive T cell CD4+-Isotype mELT_vs_naive T cell CD4+-Isotype CSF	24.7564	43.7169
Cct8	1.47491e-48	-0.796544	0.065	0.299	4.76173e-44	naive T cell CD4+-Isotype mELT_vs_naive T cell CD4+-Isotype CSF	0.593156	1.76721
Atp5a1	5.91118e-52	-0.797117	0.158	0.495	1.90843e-47	naive T cell CD4+-Isotype mELT_vs_naive T cell CD4+-Isotype CSF	1.6491	3.60314
Il16	7.03346e-41	-0.799139	0.064	0.273	2.27075e-36	naive T cell CD4+-Isotype mELT_vs_naive T cell CD4+-Isotype CSF	0.643234	1.85933
Ptpn6	4.13305e-45	-0.809481	0.109	0.375	1.33436e-40	naive T cell CD4+-Isotype mELT_vs_naive T cell CD4+-Isotype CSF	1.05594	2.60321
Tuba1b	1.40142e-44	-0.811264	0.132	0.415	4.52449e-40	naive T cell CD4+-Isotype mELT_vs_naive T cell CD4+-Isotype CSF	1.35258	3.1282
Vim	1.8455e-34	-0.817411	0.062	0.242	5.95818e-30	naive T cell CD4+-Isotype mELT_vs_naive T cell CD4+-Isotype CSF	0.652387	1.9119
Spcs2	3.22769e-55	-0.823286	0.049	0.282	1.04206e-50	naive T cell CD4+-Isotype mELT_vs_naive T cell CD4+-Isotype CSF	0.432936	1.53548
Tubb5	2.11761e-52	-0.830491	0.259	0.654	6.83672e-48	naive T cell CD4+-Isotype mELT_vs_naive T cell CD4+-Isotype CSF	3.02889	6.16454
Lcp1	4.26841e-45	-0.836731	0.179	0.502	1.37806e-40	naive T cell CD4+-Isotype mELT_vs_naive T cell CD4+-Isotype CSF	2.03352	4.41787
Gdi2	7.61276e-59	-0.845233	0.097	0.403	2.45778e-54	naive T cell CD4+-Isotype mELT_vs_naive T cell CD4+-Isotype CSF	1.03004	2.64707
Hist1h1e	1.45653e-45	-0.869343	0.011	0.15	4.70242e-41	naive T cell CD4+-Isotype mELT_vs_naive T cell CD4+-Isotype CSF	0.0764248	0.966446
Tap2	5.51676e-53	-0.883528	0.047	0.268	1.78109e-48	naive T cell CD4+-Isotype mELT_vs_naive T cell CD4+-Isotype CSF	0.405577	1.59312
Tsc22d4	2.03888e-47	-0.88563	0.127	0.415	6.58251e-43	naive T cell CD4+-Isotype mELT_vs_naive T cell CD4+-Isotype CSF	1.22628	3.11322
Txnip	1.63908e-41	-0.895106	0.171	0.467	5.29179e-37	naive T cell CD4+-Isotype mELT_vs_naive T cell CD4+-Isotype CSF	2.0417	4.65678
Stat1	7.56819e-46	-0.907352	0.101	0.361	2.44339e-41	naive T cell CD4+-Isotype mELT_vs_naive T cell CD4+-Isotype CSF	1.12774	2.99079
Hnrnpf	3.51577e-60	-0.930796	0.229	0.634	1.13507e-55	naive T cell CD4+-Isotype mELT_vs_naive T cell CD4+-Isotype CSF	2.63117	5.9222
Ephx1	8.63411e-58	-0.935	0.116	0.432	2.78752e-53	naive T cell CD4+-Isotype mELT_vs_naive T cell CD4+-Isotype CSF	1.22015	3.24469
Selenof	3.17002e-60	-0.935253	0.051	0.3	1.02344e-55	naive T cell CD4+-Isotype mELT_vs_naive T cell CD4+-Isotype CSF	0.46194	1.79556
Cd5	2.13118e-55	-0.938153	0.08	0.352	6.88051e-51	naive T cell CD4+-Isotype mELT_vs_naive T cell CD4+-Isotype CSF	0.8001	2.44912
Pkm	8.64751e-62	-0.968898	0.177	0.553	2.79185e-57	naive T cell CD4+-Isotype mELT_vs_naive T cell CD4+-Isotype CSF	1.90752	4.69103
Hnrnpa2b1	3.73106e-69	-0.972549	0.286	0.732	1.20457e-64	naive T cell CD4+-Isotype mELT_vs_naive T cell CD4+-Isotype CSF	3.6567	8.13787
Arf1	2.12961e-67	-0.974319	0.093	0.42	6.87544e-63	naive T cell CD4+-Isotype mELT_vs_naive T cell CD4+-Isotype CSF	0.97814	2.88648
Cytip	1.2805e-65	-0.987983	0.157	0.533	4.13409e-61	naive T cell CD4+-Isotype mELT_vs_naive T cell CD4+-Isotype CSF	1.79157	4.53682
Gpi1	4.35296e-67	-1.03414	0.136	0.498	1.40535e-62	naive T cell CD4+-Isotype mELT_vs_naive T cell CD4+-Isotype CSF	1.32789	3.76726
Ifi47	1.77428e-50	-1.03824	0.071	0.314	5.72826e-46	naive T cell CD4+-Isotype mELT_vs_naive T cell CD4+-Isotype CSF	0.6732	2.43629
Calm1	1.72406e-76	-1.05822	0.269	0.73	5.56614e-72	naive T cell CD4+-Isotype mELT_vs_naive T cell CD4+-Isotype CSF	3.22611	7.80029
Hnrnpk	1.10508e-85	-1.08116	0.171	0.623	3.56775e-81	naive T cell CD4+-Isotype mELT_vs_naive T cell CD4+-Isotype CSF	1.82312	4.97299
AI506816	4.35484e-31	-1.10578	0.027	0.155	1.40596e-26	naive T cell CD4+-Isotype mELT_vs_naive T cell CD4+-Isotype CSF	0.240577	1.66991
mt-Nd4l	6.8173e-92	-1.12835	0.507	0.913	2.20096e-87	naive T cell CD4+-Isotype mELT_vs_naive T cell CD4+-Isotype CSF	8.34579	19.4307
Cnn2	1.61004e-84	-1.14934	0.22	0.689	5.198e-80	naive T cell CD4+-Isotype mELT_vs_naive T cell CD4+-Isotype CSF	2.43162	6.61173
Il2rg	3.48639e-80	-1.15181	0.206	0.648	1.12558e-75	naive T cell CD4+-Isotype mELT_vs_naive T cell CD4+-Isotype CSF	2.37319	6.49498
Lck	1.4789e-92	-1.15461	0.257	0.76	4.77462e-88	naive T cell CD4+-Isotype mELT_vs_naive T cell CD4+-Isotype CSF	3.05297	8.02291
Eef1a1	1.33711e-214	-1.27695	0.949	0.992	4.31684e-210	naive T cell CD4+-Isotype mELT_vs_naive T cell CD4+-Isotype CSF	38.7134	95.2358
Ddit4	3.10065e-98	-1.45873	0.109	0.524	1.00104e-93	naive T cell CD4+-Isotype mELT_vs_naive T cell CD4+-Isotype CSF	1.13378	4.86504
AY036118	7.84937e-72	-1.46717	0.078	0.386	2.53417e-67	naive T cell CD4+-Isotype mELT_vs_naive T cell CD4+-Isotype CSF	1.25993	5.24824
Gm20400	3.15706e-100	-1.49463	0.109	0.53	1.01926e-95	naive T cell CD4+-Isotype mELT_vs_naive T cell CD4+-Isotype CSF	1.18246	5.14999
Actg1	2.0915e-140	-1.53182	0.521	0.942	6.7524e-136	naive T cell CD4+-Isotype mELT_vs_naive T cell CD4+-Isotype CSF	8.51898	26.5241
Psmb8	3.9192e-124	-1.54121	0.222	0.77	1.26531e-119	naive T cell CD4+-Isotype mELT_vs_naive T cell CD4+-Isotype CSF	2.55929	9.35893
Hspa8	3.70661e-146	-1.60808	0.391	0.916	1.19668e-141	naive T cell CD4+-Isotype mELT_vs_naive T cell CD4+-Isotype CSF	5.24473	18.0369
Gm42418	9.32718e-83	-1.66426	0.9	0.995	3.01128e-78	naive T cell CD4+-Isotype mELT_vs_naive T cell CD4+-Isotype CSF	61.3142	196.506

## Sheet: NK cell
gene	p_val	avg_log2FC	pct.1	pct.2	p_val_adj	test	NK + NK T cell-Isotype mELT	NK + NK T cell-Isotype CSF
Mbp	9.51376e-14	2.07486	0.744	0.241	3.07152e-09	NK + NK T cell-Isotype mELT_vs_NK + NK T cell-Isotype CSF	29.9687	6.3507
Tmem176b	1.12414e-06	1.80053	0.378	0.098	0.0362928	NK + NK T cell-Isotype mELT_vs_NK + NK T cell-Isotype CSF	5.71662	0.928137
Tpt1	1.24334e-07	1.72751	0.756	0.571	0.00401411	NK + NK T cell-Isotype mELT_vs_NK + NK T cell-Isotype CSF	23.2834	6.33292
Rps19	9.05948e-16	1.20964	0.976	0.893	2.92485e-11	NK + NK T cell-Isotype mELT_vs_NK + NK T cell-Isotype CSF	56.5422	23.88
Rpl12	4.67397e-09	1.20717	0.841	0.643	0.000150899	NK + NK T cell-Isotype mELT_vs_NK + NK T cell-Isotype CSF	23.8135	9.74715
Gas5	8.99082e-07	1.19288	0.634	0.339	0.0290269	NK + NK T cell-Isotype mELT_vs_NK + NK T cell-Isotype CSF	8.9213	3.33986
Rplp1	9.9439e-18	1.02339	1	1	3.21039e-13	NK + NK T cell-Isotype mELT_vs_NK + NK T cell-Isotype CSF	82.2898	39.9753
Rps6	7.25373e-10	1.01438	0.841	0.643	2.34187e-05	NK + NK T cell-Isotype mELT_vs_NK + NK T cell-Isotype CSF	18.7268	8.76562
Rps12	1.39435e-10	0.99728	0.988	0.902	4.50166e-06	NK + NK T cell-Isotype mELT_vs_NK + NK T cell-Isotype CSF	41.8936	20.4873
Rpl26	1.06327e-11	0.996359	0.939	0.884	3.43278e-07	NK + NK T cell-Isotype mELT_vs_NK + NK T cell-Isotype CSF	41.0332	20.0697
Rpl28	2.54565e-12	0.975768	0.976	0.893	8.21862e-08	NK + NK T cell-Isotype mELT_vs_NK + NK T cell-Isotype CSF	42.2803	21.0067
Rpl10	1.23008e-12	0.91086	0.988	0.938	3.9713e-08	NK + NK T cell-Isotype mELT_vs_NK + NK T cell-Isotype CSF	49.0887	25.6406
Rps20	2.05666e-13	0.906222	0.988	0.973	6.63992e-09	NK + NK T cell-Isotype mELT_vs_NK + NK T cell-Isotype CSF	82.025	43.3005
Rps14	4.29148e-11	0.863265	0.988	0.911	1.38551e-06	NK + NK T cell-Isotype mELT_vs_NK + NK T cell-Isotype CSF	46.2125	24.953
Rps9	5.78312e-13	0.845061	0.976	0.946	1.86708e-08	NK + NK T cell-Isotype mELT_vs_NK + NK T cell-Isotype CSF	69.3918	38.1862
Rpl23	3.17592e-14	0.81771	1	0.982	1.02535e-09	NK + NK T cell-Isotype mELT_vs_NK + NK T cell-Isotype CSF	98.7651	55.6009
Rps15a	1.10946e-16	0.816862	1	1	3.5819e-12	NK + NK T cell-Isotype mELT_vs_NK + NK T cell-Isotype CSF	124.933	70.4888
Rpl35	8.65097e-10	0.814542	0.963	0.955	2.79296e-05	NK + NK T cell-Isotype mELT_vs_NK + NK T cell-Isotype CSF	51.3413	28.7607
Rps8	4.23979e-14	0.81004	0.988	0.982	1.36882e-09	NK + NK T cell-Isotype mELT_vs_NK + NK T cell-Isotype CSF	76.7709	43.3579
mt-Co3	1.07483e-06	0.773226	0.951	0.929	0.0347009	NK + NK T cell-Isotype mELT_vs_NK + NK T cell-Isotype CSF	39.3458	22.6067
Rpl17	1.78506e-10	0.763874	0.951	0.938	5.76306e-06	NK + NK T cell-Isotype mELT_vs_NK + NK T cell-Isotype CSF	43.9315	25.4607
Rps26	1.84141e-07	0.654621	0.976	0.982	0.00594499	NK + NK T cell-Isotype mELT_vs_NK + NK T cell-Isotype CSF	56.5099	35.5327
Rps18	4.24488e-08	0.620715	0.988	0.92	0.00137046	NK + NK T cell-Isotype mELT_vs_NK + NK T cell-Isotype CSF	43.6996	28.0703
Rpl10a	1.47642e-08	0.614711	0.976	0.92	0.000476661	NK + NK T cell-Isotype mELT_vs_NK + NK T cell-Isotype CSF	38.9837	25.1118
Rps27a	1.39404e-08	0.570113	1	1	0.000450066	NK + NK T cell-Isotype mELT_vs_NK + NK T cell-Isotype CSF	76.9737	51.5203
Rps7	5.51222e-07	0.558804	1	0.982	0.0177962	NK + NK T cell-Isotype mELT_vs_NK + NK T cell-Isotype CSF	71.4185	48.1624
Rps13	1.29242e-08	0.543281	1	0.991	0.000417257	NK + NK T cell-Isotype mELT_vs_NK + NK T cell-Isotype CSF	66.9455	45.6248
Rps24	4.75347e-12	0.53513	1	1	1.53466e-07	NK + NK T cell-Isotype mELT_vs_NK + NK T cell-Isotype CSF	143.505	98.7223
Rpl32	2.05878e-07	0.512598	1	0.973	0.00664677	NK + NK T cell-Isotype mELT_vs_NK + NK T cell-Isotype CSF	72.3231	50.3965
Rpl18a	1.0406e-07	0.510845	0.988	0.991	0.00335959	NK + NK T cell-Isotype mELT_vs_NK + NK T cell-Isotype CSF	85.8261	59.9356
Rpl27a	8.3401e-08	0.501499	0.976	0.991	0.0026926	NK + NK T cell-Isotype mELT_vs_NK + NK T cell-Isotype CSF	77.4401	54.4079
Rps10	4.07257e-09	0.498928	1	0.973	0.000131483	NK + NK T cell-Isotype mELT_vs_NK + NK T cell-Isotype CSF	70.7936	49.8035
Rps5	6.16435e-08	0.497997	0.988	1	0.00199016	NK + NK T cell-Isotype mELT_vs_NK + NK T cell-Isotype CSF	75.2457	52.9888
Rps16	1.92037e-07	0.468274	1	0.991	0.00619993	NK + NK T cell-Isotype mELT_vs_NK + NK T cell-Isotype CSF	80.5729	57.9632
Rpl30	2.253e-06	0.459781	0.988	1	0.0727381	NK + NK T cell-Isotype mELT_vs_NK + NK T cell-Isotype CSF	83.9963	60.8006
Rpl35a	2.7725e-07	0.439077	0.988	1	0.00895101	NK + NK T cell-Isotype mELT_vs_NK + NK T cell-Isotype CSF	59.3679	43.5277
Actb	2.79556e-06	-0.480342	0.976	0.991	0.0902546	NK + NK T cell-Isotype mELT_vs_NK + NK T cell-Isotype CSF	62.3484	87.3757
Trbv16	3.17439e-13	-0.772775	1	1	1.02485e-08	NK + NK T cell-Isotype mELT_vs_NK + NK T cell-Isotype CSF	182.939	313.269
Eef2	1.59596e-07	-0.944279	0.537	0.821	0.00515255	NK + NK T cell-Isotype mELT_vs_NK + NK T cell-Isotype CSF	7.17602	14.7325
Ifngr1	1.13435e-06	-0.990573	0.378	0.741	0.0366226	NK + NK T cell-Isotype mELT_vs_NK + NK T cell-Isotype CSF	4.81394	10.5521
Pabpc1	2.27162e-06	-1.02798	0.366	0.696	0.0733392	NK + NK T cell-Isotype mELT_vs_NK + NK T cell-Isotype CSF	4.41702	10.0462
Eef1a1	6.26177e-18	-1.04487	0.976	1	2.02161e-13	NK + NK T cell-Isotype mELT_vs_NK + NK T cell-Isotype CSF	37.2132	77.8408
Anxa2	2.5326e-07	-1.13439	0.305	0.696	0.0081765	NK + NK T cell-Isotype mELT_vs_NK + NK T cell-Isotype CSF	3.65662	9.22244
Psmb8	2.2691e-06	-1.13442	0.195	0.554	0.0732578	NK + NK T cell-Isotype mELT_vs_NK + NK T cell-Isotype CSF	2.16873	5.95631
Klrk1	4.77848e-07	-1.16545	0.317	0.688	0.0154273	NK + NK T cell-Isotype mELT_vs_NK + NK T cell-Isotype CSF	3.36251	8.78523
Ccl5	2.99265e-10	-1.17629	0.683	0.955	9.66176e-06	NK + NK T cell-Isotype mELT_vs_NK + NK T cell-Isotype CSF	88.5403	201.356
Gm42418	2.1586e-07	-1.18244	0.915	0.982	0.00696906	NK + NK T cell-Isotype mELT_vs_NK + NK T cell-Isotype CSF	67.816	155.185
Ppp1r18	2.07968e-06	-1.19014	0.146	0.491	0.0671424	NK + NK T cell-Isotype mELT_vs_NK + NK T cell-Isotype CSF	1.59645	4.92443
Selplg	6.60426e-09	-1.22242	0.378	0.777	0.000213219	NK + NK T cell-Isotype mELT_vs_NK + NK T cell-Isotype CSF	4.56693	11.9897
Actg1	3.6174e-12	-1.28587	0.646	0.911	1.16788e-07	NK + NK T cell-Isotype mELT_vs_NK + NK T cell-Isotype CSF	12.1852	31.1493
Ctla2b	1.71827e-08	-1.34797	0.073	0.482	0.000554745	NK + NK T cell-Isotype mELT_vs_NK + NK T cell-Isotype CSF	1.08235	4.30068
Klre1	1.01921e-08	-1.37194	0.195	0.634	0.00032905	NK + NK T cell-Isotype mELT_vs_NK + NK T cell-Isotype CSF	2.516	8.10006
Hspa8	7.19124e-09	-1.37791	0.439	0.768	0.000232169	NK + NK T cell-Isotype mELT_vs_NK + NK T cell-Isotype CSF	4.90782	14.3539
Vim	7.49109e-08	-1.40016	0.28	0.643	0.0024185	NK + NK T cell-Isotype mELT_vs_NK + NK T cell-Isotype CSF	3.39458	10.5986
Hnrnpk	2.00438e-06	-1.5093	0.11	0.42	0.0647113	NK + NK T cell-Isotype mELT_vs_NK + NK T cell-Isotype CSF	0.853068	4.27515
Ncr1	1.28753e-11	-1.57014	0.195	0.714	4.1568e-07	NK + NK T cell-Isotype mELT_vs_NK + NK T cell-Isotype CSF	2.2417	8.62568
Txnip	1.25373e-09	-1.59566	0.207	0.67	4.04768e-05	NK + NK T cell-Isotype mELT_vs_NK + NK T cell-Isotype CSF	2.08164	8.31374
Klri2	1.2744e-07	-1.70406	0.037	0.357	0.00411439	NK + NK T cell-Isotype mELT_vs_NK + NK T cell-Isotype CSF	0.449707	3.72338
Gzma	4.01812e-13	-1.78018	0.378	0.875	1.29725e-08	NK + NK T cell-Isotype mELT_vs_NK + NK T cell-Isotype CSF	31.0971	109.244
AI506816	3.76584e-07	-1.82632	0.049	0.366	0.012158	NK + NK T cell-Isotype mELT_vs_NK + NK T cell-Isotype CSF	0.528519	4.42059
Klra8	3.6919e-09	-1.94177	0.073	0.482	0.000119193	NK + NK T cell-Isotype mELT_vs_NK + NK T cell-Isotype CSF	1.37304	8.11664
Klf2	5.3216e-07	-1.95715	0.061	0.375	0.0171808	NK + NK T cell-Isotype mELT_vs_NK + NK T cell-Isotype CSF	0.667328	5.47414

## Sheet: T-reg
gene	p_val	avg_log2FC	pct.1	pct.2	p_val_adj	test	Treg-Isotype mELT	Treg-Isotype CSF
Mbp	3.68897e-08	1.72012	0.697	0.333	0.00119098	Treg-Isotype mELT_vs_Treg-Isotype CSF	25.6193	7.07957
mt-Co3	1.03432e-07	0.830411	0.925	0.894	0.00333929	Treg-Isotype mELT_vs_Treg-Isotype CSF	39.6873	21.8813
Psmc1	1.18666e-07	-0.645758	0.043	0.258	0.00383113	Treg-Isotype mELT_vs_Treg-Isotype CSF	0.378833	1.15727
Ly6e	1.41459e-09	-0.720459	0.843	1	4.56699e-05	Treg-Isotype mELT_vs_Treg-Isotype CSF	22.9129	38.4015
Eif4e	3.07755e-07	-0.795728	0.031	0.212	0.00993587	Treg-Isotype mELT_vs_Treg-Isotype CSF	0.213972	1.1074
Gimap4	9.52925e-07	-0.7991	0.26	0.591	0.0307652	Treg-Isotype mELT_vs_Treg-Isotype CSF	3.01347	5.9835
Cct8	1.46957e-06	-0.80726	0.071	0.288	0.0474449	Treg-Isotype mELT_vs_Treg-Isotype CSF	0.501092	1.62674
Iigp1	1.00906e-06	-0.816136	0.024	0.182	0.0325776	Treg-Isotype mELT_vs_Treg-Isotype CSF	0.211308	1.13273
Cited2	1.68847e-08	-0.83156	0.028	0.227	0.000545122	Treg-Isotype mELT_vs_Treg-Isotype CSF	0.223522	1.17739
Itgb2	6.86093e-07	-0.845303	0.13	0.409	0.0221505	Treg-Isotype mELT_vs_Treg-Isotype CSF	1.00422	2.60087
Eef1a1	9.87068e-15	-0.905626	0.921	0.985	3.18675e-10	Treg-Isotype mELT_vs_Treg-Isotype CSF	34.6087	65.7078
Lrrfip1	1.26706e-07	-0.912003	0.098	0.364	0.00409071	Treg-Isotype mELT_vs_Treg-Isotype CSF	0.742533	2.27885
Psmd11	5.07418e-07	-0.912245	0.075	0.303	0.016382	Treg-Isotype mELT_vs_Treg-Isotype CSF	0.470245	1.76696
Rnf138	7.79928e-08	-0.915839	0.043	0.258	0.002518	Treg-Isotype mELT_vs_Treg-Isotype CSF	0.33614	1.52085
Ap2m1	1.49994e-07	-0.92879	0.098	0.364	0.00484255	Treg-Isotype mELT_vs_Treg-Isotype CSF	0.801981	2.43039
Churc1	2.9974e-07	-0.933547	0.087	0.333	0.00967709	Treg-Isotype mELT_vs_Treg-Isotype CSF	0.478349	1.8236
Ccdc85b	9.40489e-07	-0.94246	0.031	0.197	0.0303637	Treg-Isotype mELT_vs_Treg-Isotype CSF	0.123651	1.15943
Dkkl1	6.62179e-07	-0.945004	0.024	0.182	0.0213784	Treg-Isotype mELT_vs_Treg-Isotype CSF	0.157462	1.22834
Trbv16	7.59762e-11	-0.954794	0.882	0.924	2.45289e-06	Treg-Isotype mELT_vs_Treg-Isotype CSF	138.256	268.921
Ddit4	3.71947e-07	-0.974881	0.185	0.5	0.0120083	Treg-Isotype mELT_vs_Treg-Isotype CSF	1.47888	3.87219
Inpp4b	8.95625e-07	-0.982023	0.169	0.47	0.0289152	Treg-Isotype mELT_vs_Treg-Isotype CSF	1.57882	4.09376
Pkm	4.17647e-07	-0.984845	0.346	0.682	0.0134837	Treg-Isotype mELT_vs_Treg-Isotype CSF	3.62964	8.16252
Gimap1	1.76842e-07	-0.991706	0.252	0.591	0.00570934	Treg-Isotype mELT_vs_Treg-Isotype CSF	2.61209	6.18278
Rsu1	1.68499e-07	-0.993962	0.02	0.182	0.00544	Treg-Isotype mELT_vs_Treg-Isotype CSF	0.104497	1.19977
Tent5c	7.66851e-07	-0.995276	0.047	0.242	0.0247578	Treg-Isotype mELT_vs_Treg-Isotype CSF	0.355394	1.70193
Xaf1	1.19231e-06	-1.00103	0.043	0.227	0.0384939	Treg-Isotype mELT_vs_Treg-Isotype CSF	0.30993	1.62173
Psmb8	7.54631e-09	-1.00965	0.319	0.727	0.000243633	Treg-Isotype mELT_vs_Treg-Isotype CSF	3.94231	8.95099
Lck	6.34408e-08	-1.01425	0.28	0.652	0.00204819	Treg-Isotype mELT_vs_Treg-Isotype CSF	2.88848	6.85417
Gpi1	5.32321e-09	-1.01773	0.244	0.636	0.00017186	Treg-Isotype mELT_vs_Treg-Isotype CSF	2.44369	5.97256
Vim	7.20793e-09	-1.03227	0.496	0.864	0.000232708	Treg-Isotype mELT_vs_Treg-Isotype CSF	8.3571	18.1374
Selplg	5.00265e-08	-1.03821	0.268	0.652	0.00161511	Treg-Isotype mELT_vs_Treg-Isotype CSF	2.65747	6.51128
Prelid1	1.01532e-08	-1.06281	0.15	0.485	0.000327795	Treg-Isotype mELT_vs_Treg-Isotype CSF	1.31789	3.84206
Hnrnpk	7.91521e-08	-1.08193	0.217	0.561	0.00255543	Treg-Isotype mELT_vs_Treg-Isotype CSF	2.01291	5.37791
Ifi209	2.8307e-09	-1.09309	0.035	0.258	9.1389e-05	Treg-Isotype mELT_vs_Treg-Isotype CSF	0.20184	1.56389
Cnbp	3.05608e-10	-1.0946	0.311	0.727	9.86656e-06	Treg-Isotype mELT_vs_Treg-Isotype CSF	2.9907	7.5223
Acads	3.92104e-08	-1.11312	0.031	0.227	0.00126591	Treg-Isotype mELT_vs_Treg-Isotype CSF	0.191119	1.57654
mt-Nd4l	3.34082e-10	-1.11736	0.516	0.864	1.07858e-05	Treg-Isotype mELT_vs_Treg-Isotype CSF	7.31363	17.0364
Ass1	1.26714e-06	-1.12308	0.22	0.5	0.0409095	Treg-Isotype mELT_vs_Treg-Isotype CSF	2.08478	5.71904
Actg1	2.2125e-11	-1.12416	0.673	0.924	7.14305e-07	Treg-Isotype mELT_vs_Treg-Isotype CSF	15.2592	34.4409
Selenop	1.14635e-07	-1.13256	0.059	0.288	0.00370099	Treg-Isotype mELT_vs_Treg-Isotype CSF	0.447422	2.17343
Il2rg	2.39216e-09	-1.14895	0.382	0.727	7.72309e-05	Treg-Isotype mELT_vs_Treg-Isotype CSF	4.26791	10.6817
Ifi47	1.62443e-08	-1.16734	0.087	0.364	0.000524446	Treg-Isotype mELT_vs_Treg-Isotype CSF	0.811737	3.06912
Sae1	1.94961e-13	-1.17664	0.028	0.318	6.29433e-09	Treg-Isotype mELT_vs_Treg-Isotype CSF	0.219642	1.75699
Gm20400	8.9661e-08	-1.18357	0.059	0.288	0.00289471	Treg-Isotype mELT_vs_Treg-Isotype CSF	0.520879	2.4545
Igtp	3.39922e-07	-1.20735	0.083	0.318	0.0109744	Treg-Isotype mELT_vs_Treg-Isotype CSF	0.718378	2.96796
Ywhae	8.59138e-11	-1.23669	0.094	0.424	2.77373e-06	Treg-Isotype mELT_vs_Treg-Isotype CSF	0.610959	2.79635
Cnn2	7.43666e-09	-1.24059	0.287	0.636	0.000240093	Treg-Isotype mELT_vs_Treg-Isotype CSF	2.73134	7.81697
Serpina3g	9.28359e-07	-1.36163	0.094	0.333	0.0299721	Treg-Isotype mELT_vs_Treg-Isotype CSF	0.960619	4.03832
Txnip	1.53541e-08	-1.36913	0.217	0.545	0.000495708	Treg-Isotype mELT_vs_Treg-Isotype CSF	2.27636	7.46333
Hspa8	9.93119e-14	-1.38537	0.496	0.909	3.20628e-09	Treg-Isotype mELT_vs_Treg-Isotype CSF	7.1174	20.2057
Slfn1	1.25429e-09	-1.41391	0.051	0.303	4.04947e-05	Treg-Isotype mELT_vs_Treg-Isotype CSF	0.289581	2.43619
AI506816	4.51001e-14	-2.58071	0.126	0.53	1.45606e-09	Treg-Isotype mELT_vs_Treg-Isotype CSF	1.14129	11.81
