# Supplementary material for: Single-cell profiling indicates a high similarity between immune cells in the cerebrospinal fluid and in meningeal ectopic lymphoid tissue in experimental autoimmune encephalomyelitis
Source: Front Immunol. 2024 Jun 12;15:1400641. doi: 10.3389/fimmu.2024.1400641 (PMC11199773; doi:10.3389/fimmu.2024.1400641)
Supplement: Supplementary file 2 [file Table_2.xlsx]

## Sheet: Info
column	column name
A	gene	Gene symbol
B	p_val	p_val (unadjusted)
C	avg_logFC	log fold-chage of the average expression between the two groups. Positive values indicate that the feature is more highly expressed in the first group.
D	pct.1	The percentage of cells where the feature is detected in the first group
E	pct.2	The percentage of cells where the feature is detected in the second group
F	p_val_adj	Adjusted p-value, based on bonferroni correction using all features in the dataset.
G	test	the 2 groups that were compared
H	group 1	average expression level for this group
I	group 2	average expression level for this group

## Sheet: act. T cell CD4+
gene	p_val	avg_log2FC	pct.1	pct.2	p_val_adj	test	act. T cell CD4+-CD20 CSF	act. T cell CD4+-Isotype CSF
Fth1	5.85753e-77	3.75067	1	0.713	1.8911e-72	act. T cell CD4+-CD20 CSF_vs_act. T cell CD4+-Isotype CSF	146.563	9.96261
Mbp	1.41653e-68	3.48452	0.992	0.309	4.57326e-64	act. T cell CD4+-CD20 CSF_vs_act. T cell CD4+-Isotype CSF	85.7118	6.74699
Pfn1	1.71557e-63	3.37029	0.926	0.296	5.53871e-59	act. T cell CD4+-CD20 CSF_vs_act. T cell CD4+-Isotype CSF	33.0948	2.29707
Tpt1	1.14629e-75	3.12417	0.996	0.78	3.70079e-71	act. T cell CD4+-CD20 CSF_vs_act. T cell CD4+-Isotype CSF	90.7936	9.52797
Apoe	1.58407e-20	2.90717	0.387	0.031	5.11418e-16	act. T cell CD4+-CD20 CSF_vs_act. T cell CD4+-Isotype CSF	8.87415	0.316294
Plekhb1	5.98488e-28	2.53455	0.486	0.036	1.93222e-23	act. T cell CD4+-CD20 CSF_vs_act. T cell CD4+-Isotype CSF	6.44022	0.28413
Itm2b	3.52454e-40	2.43486	0.778	0.247	1.1379e-35	act. T cell CD4+-CD20 CSF_vs_act. T cell CD4+-Isotype CSF	14.2556	1.8214
Mobp	1.16541e-29	2.392	0.572	0.072	3.76253e-25	act. T cell CD4+-CD20 CSF_vs_act. T cell CD4+-Isotype CSF	8.99933	0.905058
Ptpn18	8.65009e-40	2.37442	0.774	0.229	2.79268e-35	act. T cell CD4+-CD20 CSF_vs_act. T cell CD4+-Isotype CSF	12.7219	1.64631
Junb	7.62526e-45	2.33731	0.934	0.543	2.46181e-40	act. T cell CD4+-CD20 CSF_vs_act. T cell CD4+-Isotype CSF	56.5224	10.3824
Cox5b	1.99586e-24	2.33481	0.481	0.067	6.44365e-20	act. T cell CD4+-CD20 CSF_vs_act. T cell CD4+-Isotype CSF	6.2842	0.44389
Eif1	1.39527e-52	2.2689	0.938	0.547	4.50463e-48	act. T cell CD4+-CD20 CSF_vs_act. T cell CD4+-Isotype CSF	29.1789	5.26174
Cox5a	1.21523e-23	2.22523	0.399	0.018	3.92338e-19	act. T cell CD4+-CD20 CSF_vs_act. T cell CD4+-Isotype CSF	4.08585	0.0876831
H2afj	8.86021e-21	2.21243	0.366	0.018	2.86052e-16	act. T cell CD4+-CD20 CSF_vs_act. T cell CD4+-Isotype CSF	4.3785	0.160523
Rps2	7.24675e-60	2.15437	0.967	0.709	2.33961e-55	act. T cell CD4+-CD20 CSF_vs_act. T cell CD4+-Isotype CSF	41.1341	8.46464
Bcas1	7.05945e-21	2.15209	0.416	0.045	2.27914e-16	act. T cell CD4+-CD20 CSF_vs_act. T cell CD4+-Isotype CSF	5.2389	0.403672
H2-D1	3.78347e-47	2.07688	0.938	0.48	1.22149e-42	act. T cell CD4+-CD20 CSF_vs_act. T cell CD4+-Isotype CSF	22.712	4.62039
Mt1	3.0696e-18	2.03338	0.399	0.058	9.91021e-14	act. T cell CD4+-CD20 CSF_vs_act. T cell CD4+-Isotype CSF	5.56162	0.602882
Plp1	5.91736e-22	1.98241	0.436	0.045	1.91042e-17	act. T cell CD4+-CD20 CSF_vs_act. T cell CD4+-Isotype CSF	4.83909	0.477681
Qdpr	6.32905e-16	1.90078	0.358	0.054	2.04333e-11	act. T cell CD4+-CD20 CSF_vs_act. T cell CD4+-Isotype CSF	4.52793	0.480372
Ndfip1	1.71381e-16	1.89932	0.432	0.117	5.53304e-12	act. T cell CD4+-CD20 CSF_vs_act. T cell CD4+-Isotype CSF	5.6744	0.789199
Eif3f	4.10312e-21	1.86856	0.593	0.256	1.32469e-16	act. T cell CD4+-CD20 CSF_vs_act. T cell CD4+-Isotype CSF	8.14845	1.50527
Gadd45b	3.44895e-11	1.84899	0.259	0.04	1.11349e-06	act. T cell CD4+-CD20 CSF_vs_act. T cell CD4+-Isotype CSF	4.22673	0.450873
Scand1	9.73166e-17	1.82597	0.337	0.036	3.14187e-12	act. T cell CD4+-CD20 CSF_vs_act. T cell CD4+-Isotype CSF	3.42409	0.247818
Tnfaip3	1.27406e-16	1.77363	0.49	0.152	4.1133e-12	act. T cell CD4+-CD20 CSF_vs_act. T cell CD4+-Isotype CSF	7.23327	1.408
Snrpf	3.48377e-16	1.76682	0.305	0.022	1.12474e-11	act. T cell CD4+-CD20 CSF_vs_act. T cell CD4+-Isotype CSF	2.83893	0.128089
Ramp1	1.34398e-10	1.72885	0.317	0.094	4.33905e-06	act. T cell CD4+-CD20 CSF_vs_act. T cell CD4+-Isotype CSF	4.10296	0.539518
Tomm20	1.69898e-15	1.704	0.342	0.054	5.48516e-11	act. T cell CD4+-CD20 CSF_vs_act. T cell CD4+-Isotype CSF	3.20548	0.290809
Cox8a	6.1932e-24	1.65963	0.728	0.39	1.99947e-19	act. T cell CD4+-CD20 CSF_vs_act. T cell CD4+-Isotype CSF	11.6025	2.98895
Dusp1	3.21128e-12	1.65829	0.436	0.161	1.03676e-07	act. T cell CD4+-CD20 CSF_vs_act. T cell CD4+-Isotype CSF	6.87538	1.49503
Nfkbia	1.3365e-14	1.57963	0.593	0.296	4.31489e-10	act. T cell CD4+-CD20 CSF_vs_act. T cell CD4+-Isotype CSF	10.9814	3.00856
Apod	4.86011e-09	1.55955	0.173	0.013	0.000156909	act. T cell CD4+-CD20 CSF_vs_act. T cell CD4+-Isotype CSF	2.19124	0.0826524
Mt3	6.01686e-09	1.5187	0.206	0.031	0.000194254	act. T cell CD4+-CD20 CSF_vs_act. T cell CD4+-Isotype CSF	2.50519	0.22331
Dusp5	2.39022e-09	1.49104	0.239	0.049	7.71683e-05	act. T cell CD4+-CD20 CSF_vs_act. T cell CD4+-Isotype CSF	2.52611	0.254431
Btg2	1.32524e-11	1.46302	0.593	0.363	4.27855e-07	act. T cell CD4+-CD20 CSF_vs_act. T cell CD4+-Isotype CSF	13.035	4.09097
Mrps24	7.39509e-11	1.45545	0.193	0.009	2.38751e-06	act. T cell CD4+-CD20 CSF_vs_act. T cell CD4+-Isotype CSF	1.8663	0.0451747
Pgls	5.09352e-11	1.40046	0.222	0.022	1.64444e-06	act. T cell CD4+-CD20 CSF_vs_act. T cell CD4+-Isotype CSF	1.92703	0.10878
Hilpda	5.1535e-08	1.3957	0.251	0.072	0.00166381	act. T cell CD4+-CD20 CSF_vs_act. T cell CD4+-Isotype CSF	3.09433	0.556092
Arf5	1.07688e-09	1.38093	0.284	0.076	3.47671e-05	act. T cell CD4+-CD20 CSF_vs_act. T cell CD4+-Isotype CSF	2.71978	0.42829
Trir	1.93081e-11	1.3731	0.313	0.072	6.2336e-07	act. T cell CD4+-CD20 CSF_vs_act. T cell CD4+-Isotype CSF	2.81816	0.474041
Srp9	7.50776e-10	1.35924	0.284	0.072	2.42388e-05	act. T cell CD4+-CD20 CSF_vs_act. T cell CD4+-Isotype CSF	2.77897	0.472996
Phlda1	9.29077e-09	1.35557	0.148	0.004	0.000299953	act. T cell CD4+-CD20 CSF_vs_act. T cell CD4+-Isotype CSF	1.58834	0.0114688
Ypel3	3.14054e-09	1.3497	0.305	0.094	0.000101392	act. T cell CD4+-CD20 CSF_vs_act. T cell CD4+-Isotype CSF	3.32302	0.696234
Fkbp1a	3.64168e-09	1.34933	0.263	0.067	0.000117572	act. T cell CD4+-CD20 CSF_vs_act. T cell CD4+-Isotype CSF	2.59074	0.409277
Edf1	9.48691e-10	1.34134	0.362	0.143	3.06285e-05	act. T cell CD4+-CD20 CSF_vs_act. T cell CD4+-Isotype CSF	3.75164	0.875254
Cox6a1	1.52509e-10	1.34086	0.35	0.117	4.92375e-06	act. T cell CD4+-CD20 CSF_vs_act. T cell CD4+-Isotype CSF	3.32788	0.708584
H2afv	1.71296e-08	1.33073	0.198	0.031	0.000553029	act. T cell CD4+-CD20 CSF_vs_act. T cell CD4+-Isotype CSF	1.9893	0.18845
S100b	1.47072e-10	1.32414	0.247	0.036	4.74821e-06	act. T cell CD4+-CD20 CSF_vs_act. T cell CD4+-Isotype CSF	2.54277	0.414935
Hif1a	1.80952e-07	1.31806	0.309	0.126	0.00584203	act. T cell CD4+-CD20 CSF_vs_act. T cell CD4+-Isotype CSF	3.903	0.966461
Zcrb1	8.1577e-10	1.30522	0.185	0.013	2.63371e-05	act. T cell CD4+-CD20 CSF_vs_act. T cell CD4+-Isotype CSF	1.64715	0.0711972
Ostf1	2.39672e-09	1.29052	0.226	0.04	7.73781e-05	act. T cell CD4+-CD20 CSF_vs_act. T cell CD4+-Isotype CSF	2.05844	0.250301
Ranbp1	1.45238e-07	1.28732	0.198	0.04	0.00468902	act. T cell CD4+-CD20 CSF_vs_act. T cell CD4+-Isotype CSF	2.11487	0.2762
Pim1	2.50881e-07	1.2477	0.239	0.072	0.00809969	act. T cell CD4+-CD20 CSF_vs_act. T cell CD4+-Isotype CSF	2.69591	0.556414
Socs1	1.04997e-06	1.24686	0.222	0.067	0.0338983	act. T cell CD4+-CD20 CSF_vs_act. T cell CD4+-Isotype CSF	2.71099	0.56368
Pim3	6.25921e-08	1.22519	0.144	0.009	0.00202079	act. T cell CD4+-CD20 CSF_vs_act. T cell CD4+-Isotype CSF	1.45135	0.0485442
Med28	8.65746e-08	1.22173	0.276	0.094	0.00279506	act. T cell CD4+-CD20 CSF_vs_act. T cell CD4+-Isotype CSF	2.65916	0.568927
Ndufab1	2.22399e-08	1.21587	0.16	0.013	0.000718014	act. T cell CD4+-CD20 CSF_vs_act. T cell CD4+-Isotype CSF	1.47855	0.0670437
Jund	1.24798e-06	1.20764	0.226	0.072	0.0402911	act. T cell CD4+-CD20 CSF_vs_act. T cell CD4+-Isotype CSF	2.54268	0.533901
Srrm2	9.43668e-11	1.20606	0.457	0.211	3.04663e-06	act. T cell CD4+-CD20 CSF_vs_act. T cell CD4+-Isotype CSF	4.84197	1.53221
Odc1	4.58268e-08	1.17926	0.239	0.058	0.00147952	act. T cell CD4+-CD20 CSF_vs_act. T cell CD4+-Isotype CSF	2.53743	0.562054
mt-Nd4	9.01281e-17	1.17444	0.765	0.592	2.90978e-12	act. T cell CD4+-CD20 CSF_vs_act. T cell CD4+-Isotype CSF	14.2504	5.75678
Raly	5.48817e-07	1.17397	0.235	0.072	0.0177185	act. T cell CD4+-CD20 CSF_vs_act. T cell CD4+-Isotype CSF	2.34989	0.484675
Bhlhe40	5.26802e-11	1.17229	0.498	0.215	1.70078e-06	act. T cell CD4+-CD20 CSF_vs_act. T cell CD4+-Isotype CSF	6.97965	2.54069
Cryab	6.60053e-07	1.14961	0.165	0.027	0.0213098	act. T cell CD4+-CD20 CSF_vs_act. T cell CD4+-Isotype CSF	1.83117	0.276141
Arpc2	2.6571e-08	1.13419	0.477	0.278	0.000857844	act. T cell CD4+-CD20 CSF_vs_act. T cell CD4+-Isotype CSF	5.7251	2.0639
Mrpl54	2.17601e-08	1.11985	0.165	0.013	0.000702526	act. T cell CD4+-CD20 CSF_vs_act. T cell CD4+-Isotype CSF	1.46421	0.133885
Stub1	8.63876e-08	1.11413	0.16	0.018	0.00278902	act. T cell CD4+-CD20 CSF_vs_act. T cell CD4+-Isotype CSF	1.40142	0.109383
Gfap	1.02959e-07	1.08517	0.14	0.009	0.00332402	act. T cell CD4+-CD20 CSF_vs_act. T cell CD4+-Isotype CSF	1.21657	0.0447538
Gnb2	2.04712e-07	1.08137	0.296	0.117	0.00660913	act. T cell CD4+-CD20 CSF_vs_act. T cell CD4+-Isotype CSF	2.75152	0.772897
Limd2	7.19965e-08	1.08104	0.49	0.3	0.00232441	act. T cell CD4+-CD20 CSF_vs_act. T cell CD4+-Isotype CSF	6.00839	2.31278
Gpm6b	3.00997e-07	1.06542	0.16	0.022	0.00971769	act. T cell CD4+-CD20 CSF_vs_act. T cell CD4+-Isotype CSF	1.41059	0.151865
Dbndd2	5.50455e-07	1.06539	0.128	0.009	0.0177714	act. T cell CD4+-CD20 CSF_vs_act. T cell CD4+-Isotype CSF	1.18065	0.0420127
Ddx42	1.11409e-06	1.06169	0.132	0.013	0.0359683	act. T cell CD4+-CD20 CSF_vs_act. T cell CD4+-Isotype CSF	1.26067	0.0830252
Ccr8	6.47817e-07	1.03241	0.416	0.22	0.0209148	act. T cell CD4+-CD20 CSF_vs_act. T cell CD4+-Isotype CSF	5.87916	2.36316
H2-Q4	1.34506e-06	1.03133	0.325	0.152	0.0434252	act. T cell CD4+-CD20 CSF_vs_act. T cell CD4+-Isotype CSF	3.25633	1.08245
Ube2s	4.95139e-07	1.01546	0.156	0.022	0.0159856	act. T cell CD4+-CD20 CSF_vs_act. T cell CD4+-Isotype CSF	1.30044	0.137959
H2-K1	1.13505e-25	0.993198	0.963	0.879	3.66452e-21	act. T cell CD4+-CD20 CSF_vs_act. T cell CD4+-Isotype CSF	34.8371	17.0032
Rab2a	6.48891e-07	0.984013	0.156	0.022	0.0209495	act. T cell CD4+-CD20 CSF_vs_act. T cell CD4+-Isotype CSF	1.34664	0.186393
mt-Atp6	1.99272e-34	0.969956	0.992	0.919	6.43348e-30	act. T cell CD4+-CD20 CSF_vs_act. T cell CD4+-Isotype CSF	65.1387	32.7652
Bsg	1.24745e-06	0.969279	0.156	0.027	0.040274	act. T cell CD4+-CD20 CSF_vs_act. T cell CD4+-Isotype CSF	1.24222	0.145238
mt-Nd1	3.84792e-14	0.966695	0.798	0.574	1.2423e-09	act. T cell CD4+-CD20 CSF_vs_act. T cell CD4+-Isotype CSF	13.8404	6.59346
mt-Co3	1.67492e-27	0.960927	0.975	0.897	5.40747e-23	act. T cell CD4+-CD20 CSF_vs_act. T cell CD4+-Isotype CSF	48.3804	24.368
Ctsw	4.20974e-08	0.951449	0.527	0.3	0.00135911	act. T cell CD4+-CD20 CSF_vs_act. T cell CD4+-Isotype CSF	7.3498	3.31779
mt-Nd2	7.85754e-13	0.883028	0.807	0.632	2.53681e-08	act. T cell CD4+-CD20 CSF_vs_act. T cell CD4+-Isotype CSF	14.9221	7.63342
Zfp36l2	5.05815e-07	0.848175	0.556	0.386	0.0163302	act. T cell CD4+-CD20 CSF_vs_act. T cell CD4+-Isotype CSF	7.10286	3.50104
H3f3b	4.61735e-12	0.834448	0.959	0.942	1.49071e-07	act. T cell CD4+-CD20 CSF_vs_act. T cell CD4+-Isotype CSF	45.3868	25.0136
mt-Co2	6.48721e-23	0.760507	0.996	0.955	2.09439e-18	act. T cell CD4+-CD20 CSF_vs_act. T cell CD4+-Isotype CSF	57.1789	33.3423
Rps12	2.27871e-17	0.732687	0.951	0.937	7.35683e-13	act. T cell CD4+-CD20 CSF_vs_act. T cell CD4+-Isotype CSF	38.1799	22.5778
Rpl13a	2.26317e-09	0.549918	0.914	0.915	7.30665e-05	act. T cell CD4+-CD20 CSF_vs_act. T cell CD4+-Isotype CSF	27.0289	18.1454
mt-Cytb	1.85682e-10	0.507162	0.971	0.937	5.99475e-06	act. T cell CD4+-CD20 CSF_vs_act. T cell CD4+-Isotype CSF	37.1137	25.817
mt-Co1	4.80093e-13	0.459068	0.996	0.973	1.54998e-08	act. T cell CD4+-CD20 CSF_vs_act. T cell CD4+-Isotype CSF	76.1447	55.1194
Rpl12	1.27941e-06	0.449622	0.922	0.87	0.0413058	act. T cell CD4+-CD20 CSF_vs_act. T cell CD4+-Isotype CSF	23.6412	17.0431
Rplp2	6.96719e-08	0.436106	0.979	0.942	0.00224936	act. T cell CD4+-CD20 CSF_vs_act. T cell CD4+-Isotype CSF	40.0768	29.361
Rpl13	3.99218e-12	0.404631	0.996	0.996	1.28888e-07	act. T cell CD4+-CD20 CSF_vs_act. T cell CD4+-Isotype CSF	77.1557	58.0411
Rplp1	4.58581e-10	0.396831	1	0.987	1.48053e-05	act. T cell CD4+-CD20 CSF_vs_act. T cell CD4+-Isotype CSF	70.439	53.2597
Rps14	1.47085e-06	0.329745	0.984	0.982	0.0474864	act. T cell CD4+-CD20 CSF_vs_act. T cell CD4+-Isotype CSF	39.661	31.353
Rpsa	8.20345e-08	-0.292667	0.996	1	0.00264848	act. T cell CD4+-CD20 CSF_vs_act. T cell CD4+-Isotype CSF	70.1296	86.1269
Eef1a1	1.76887e-07	-0.295218	0.988	0.987	0.00571078	act. T cell CD4+-CD20 CSF_vs_act. T cell CD4+-Isotype CSF	68.9541	84.8386
Rps11	3.83097e-07	-0.316804	0.979	0.991	0.0123683	act. T cell CD4+-CD20 CSF_vs_act. T cell CD4+-Isotype CSF	58.2581	72.81
Rps24	3.15739e-10	-0.320375	1	1	1.01936e-05	act. T cell CD4+-CD20 CSF_vs_act. T cell CD4+-Isotype CSF	108.436	135.647
Rpl30	8.16107e-10	-0.33788	1	1	2.6348e-05	act. T cell CD4+-CD20 CSF_vs_act. T cell CD4+-Isotype CSF	63.1582	80.0894
Rps5	1.84858e-09	-0.348174	0.992	0.991	5.96815e-05	act. T cell CD4+-CD20 CSF_vs_act. T cell CD4+-Isotype CSF	52.0129	66.4827
Rps29	1.3014e-08	-0.348431	0.844	0.973	0.000420158	act. T cell CD4+-CD20 CSF_vs_act. T cell CD4+-Isotype CSF	30.0544	38.5377
Rps21	1.28257e-08	-0.35852	0.959	0.987	0.000414079	act. T cell CD4+-CD20 CSF_vs_act. T cell CD4+-Isotype CSF	36.5967	47.2031
Rpl21	2.60788e-10	-0.361774	0.988	1	8.41954e-06	act. T cell CD4+-CD20 CSF_vs_act. T cell CD4+-Isotype CSF	49.0196	63.2754
Rpl37a	3.33538e-09	-0.363228	0.984	1	0.000107683	act. T cell CD4+-CD20 CSF_vs_act. T cell CD4+-Isotype CSF	54.1643	69.9579
Rps27a	2.30894e-09	-0.391634	0.984	1	7.4544e-05	act. T cell CD4+-CD20 CSF_vs_act. T cell CD4+-Isotype CSF	50.1358	66.084
Rps26	7.38629e-07	-0.393522	0.938	0.991	0.0238466	act. T cell CD4+-CD20 CSF_vs_act. T cell CD4+-Isotype CSF	35.8007	47.3413
Rpl34	5.38219e-12	-0.423522	0.979	1	1.73764e-07	act. T cell CD4+-CD20 CSF_vs_act. T cell CD4+-Isotype CSF	43.8928	59.2102
Rpl22	9.77951e-10	-0.426224	0.905	0.991	3.15732e-05	act. T cell CD4+-CD20 CSF_vs_act. T cell CD4+-Isotype CSF	23.9662	32.5474
Rpl15	8.73434e-07	-0.426803	0.893	0.973	0.0281988	act. T cell CD4+-CD20 CSF_vs_act. T cell CD4+-Isotype CSF	23.9802	32.5796
Rpl19	2.4257e-17	-0.432285	0.996	1	7.83136e-13	act. T cell CD4+-CD20 CSF_vs_act. T cell CD4+-Isotype CSF	60.7977	82.3879
Rpl9	4.53841e-16	-0.439688	0.996	0.996	1.46523e-11	act. T cell CD4+-CD20 CSF_vs_act. T cell CD4+-Isotype CSF	49.7986	67.8987
Rpl18	3.34465e-13	-0.447579	0.967	0.991	1.07982e-08	act. T cell CD4+-CD20 CSF_vs_act. T cell CD4+-Isotype CSF	40.1257	55.0852
Rpl35a	6.68905e-12	-0.450599	0.967	0.996	2.15956e-07	act. T cell CD4+-CD20 CSF_vs_act. T cell CD4+-Isotype CSF	43.4741	59.7787
Rps27	6.38939e-13	-0.455047	0.984	0.996	2.06281e-08	act. T cell CD4+-CD20 CSF_vs_act. T cell CD4+-Isotype CSF	49.4032	68.094
Tmsb10	2.6262e-16	-0.461394	1	1	8.4787e-12	act. T cell CD4+-CD20 CSF_vs_act. T cell CD4+-Isotype CSF	121.107	167.126
Fau	1.35341e-19	-0.464665	0.996	1	4.36948e-15	act. T cell CD4+-CD20 CSF_vs_act. T cell CD4+-Isotype CSF	83.4466	115.536
Rps20	1.98916e-12	-0.488755	0.988	1	6.42202e-08	act. T cell CD4+-CD20 CSF_vs_act. T cell CD4+-Isotype CSF	56.4507	79.6168
Rps4x	3.72077e-15	-0.498722	0.984	0.996	1.20125e-10	act. T cell CD4+-CD20 CSF_vs_act. T cell CD4+-Isotype CSF	49.5309	70.3981
Eef2	4.14814e-07	-0.506717	0.58	0.825	0.0133923	act. T cell CD4+-CD20 CSF_vs_act. T cell CD4+-Isotype CSF	8.70836	12.7938
Rps3a1	1.21059e-17	-0.527654	0.988	0.996	3.90837e-13	act. T cell CD4+-CD20 CSF_vs_act. T cell CD4+-Isotype CSF	46.9077	68.063
Rpl39	4.44243e-15	-0.544401	0.938	0.996	1.43424e-10	act. T cell CD4+-CD20 CSF_vs_act. T cell CD4+-Isotype CSF	41.397	60.8325
Rpl36a	1.71723e-09	-0.547429	0.79	0.96	5.54408e-05	act. T cell CD4+-CD20 CSF_vs_act. T cell CD4+-Isotype CSF	15.9637	23.792
Rps28	6.96922e-12	-0.556347	0.827	0.96	2.25001e-07	act. T cell CD4+-CD20 CSF_vs_act. T cell CD4+-Isotype CSF	23.5986	35.1732
Snrpg	1.45102e-06	-0.562459	0.547	0.749	0.046846	act. T cell CD4+-CD20 CSF_vs_act. T cell CD4+-Isotype CSF	6.22951	9.67643
Rpl6	9.02273e-14	-0.573601	0.893	0.987	2.91299e-09	act. T cell CD4+-CD20 CSF_vs_act. T cell CD4+-Isotype CSF	25.2198	38.0211
Rpl36	1.41432e-19	-0.592532	0.971	1	4.56615e-15	act. T cell CD4+-CD20 CSF_vs_act. T cell CD4+-Isotype CSF	38.5205	58.5926
Rpl38	7.04481e-16	-0.61919	0.86	0.964	2.27442e-11	act. T cell CD4+-CD20 CSF_vs_act. T cell CD4+-Isotype CSF	24.5555	38.2537
Rpl37	2.44042e-23	-0.635189	0.971	1	7.87891e-19	act. T cell CD4+-CD20 CSF_vs_act. T cell CD4+-Isotype CSF	40.7647	63.8665
Rpl41	4.77241e-27	-0.636982	0.984	0.996	1.54077e-22	act. T cell CD4+-CD20 CSF_vs_act. T cell CD4+-Isotype CSF	59.5968	93.2324
Arl6ip1	1.33842e-06	-0.638844	0.329	0.574	0.043211	act. T cell CD4+-CD20 CSF_vs_act. T cell CD4+-Isotype CSF	3.38477	5.82744
Hspa8	2.13721e-08	-0.640507	0.65	0.839	0.000689999	act. T cell CD4+-CD20 CSF_vs_act. T cell CD4+-Isotype CSF	10.7654	17.3407
Rplp0	2.51768e-17	-0.661423	0.955	0.982	8.12832e-13	act. T cell CD4+-CD20 CSF_vs_act. T cell CD4+-Isotype CSF	38.43	61.3641
Ltb	3.52335e-09	-0.673062	0.556	0.785	0.000113751	act. T cell CD4+-CD20 CSF_vs_act. T cell CD4+-Isotype CSF	8.17008	13.6213
Snx1	7.29968e-07	-0.684713	0.016	0.139	0.023567	act. T cell CD4+-CD20 CSF_vs_act. T cell CD4+-Isotype CSF	0.127276	0.811963
Slfn1	2.53887e-07	-0.68898	0.123	0.332	0.00819674	act. T cell CD4+-CD20 CSF_vs_act. T cell CD4+-Isotype CSF	1.35515	2.79684
Sept6	3.92053e-07	-0.689881	0.099	0.291	0.0126574	act. T cell CD4+-CD20 CSF_vs_act. T cell CD4+-Isotype CSF	0.879988	2.0327
Cap1	7.41979e-07	-0.691565	0.107	0.305	0.0239548	act. T cell CD4+-CD20 CSF_vs_act. T cell CD4+-Isotype CSF	0.819105	1.93792
Rpl35	2.37973e-19	-0.703066	0.897	0.991	7.68295e-15	act. T cell CD4+-CD20 CSF_vs_act. T cell CD4+-Isotype CSF	24.8864	41.1421
Bloc1s2	4.6024e-07	-0.728134	0.021	0.148	0.0148589	act. T cell CD4+-CD20 CSF_vs_act. T cell CD4+-Isotype CSF	0.0947065	0.813376
Pabpc1	7.56474e-08	-0.728298	0.412	0.668	0.00244228	act. T cell CD4+-CD20 CSF_vs_act. T cell CD4+-Isotype CSF	4.35678	7.8745
Anp32a	5.01792e-08	-0.76465	0.305	0.587	0.00162004	act. T cell CD4+-CD20 CSF_vs_act. T cell CD4+-Isotype CSF	3.17523	6.09354
Churc1	3.7462e-07	-0.780788	0.119	0.323	0.0120946	act. T cell CD4+-CD20 CSF_vs_act. T cell CD4+-Isotype CSF	1.00218	2.43988
Gdi2	7.21024e-08	-0.785136	0.193	0.439	0.00232782	act. T cell CD4+-CD20 CSF_vs_act. T cell CD4+-Isotype CSF	1.65787	3.58019
Lef1	7.28584e-07	-0.789075	0.049	0.202	0.0235223	act. T cell CD4+-CD20 CSF_vs_act. T cell CD4+-Isotype CSF	0.348349	1.3299
Mfap1b	4.55074e-08	-0.799526	0	0.117	0.00146921	act. T cell CD4+-CD20 CSF_vs_act. T cell CD4+-Isotype CSF	0	0.740529
Gatd1	8.99967e-07	-0.813276	0.016	0.135	0.0290554	act. T cell CD4+-CD20 CSF_vs_act. T cell CD4+-Isotype CSF	0.0968196	0.927328
Emp3	1.38441e-06	-0.815808	0.247	0.471	0.0446957	act. T cell CD4+-CD20 CSF_vs_act. T cell CD4+-Isotype CSF	2.45191	5.07634
Ifi47	1.33087e-07	-0.823692	0.181	0.413	0.00429671	act. T cell CD4+-CD20 CSF_vs_act. T cell CD4+-Isotype CSF	1.80446	3.96369
Traf3ip3	4.03609e-07	-0.847351	0.045	0.197	0.0130305	act. T cell CD4+-CD20 CSF_vs_act. T cell CD4+-Isotype CSF	0.283998	1.31016
Ikzf2	1.1446e-06	-0.918114	0.016	0.135	0.0369535	act. T cell CD4+-CD20 CSF_vs_act. T cell CD4+-Isotype CSF	0.163768	1.19911
Zcchc7	9.61271e-08	-0.925628	0.025	0.17	0.00310346	act. T cell CD4+-CD20 CSF_vs_act. T cell CD4+-Isotype CSF	0.190097	1.2606
Tra2b	1.20271e-09	-0.925665	0.181	0.462	3.88296e-05	act. T cell CD4+-CD20 CSF_vs_act. T cell CD4+-Isotype CSF	1.50674	3.7617
Itga4	1.19315e-07	-0.944553	0.091	0.287	0.00385208	act. T cell CD4+-CD20 CSF_vs_act. T cell CD4+-Isotype CSF	0.851815	2.56399
Chchd2	5.98678e-11	-0.955461	0.259	0.565	1.93283e-06	act. T cell CD4+-CD20 CSF_vs_act. T cell CD4+-Isotype CSF	2.35694	5.50977
Bloc1s1	1.18956e-07	-0.972374	0.066	0.242	0.00384048	act. T cell CD4+-CD20 CSF_vs_act. T cell CD4+-Isotype CSF	0.45455	1.85392
Msn	8.74377e-12	-0.984988	0.263	0.578	2.82293e-07	act. T cell CD4+-CD20 CSF_vs_act. T cell CD4+-Isotype CSF	2.41143	5.75224
Hnrnpk	1.10754e-12	-0.995218	0.214	0.552	3.57568e-08	act. T cell CD4+-CD20 CSF_vs_act. T cell CD4+-Isotype CSF	1.94314	4.8668
Gm11808	2.40935e-15	-1.03338	0.457	0.785	7.77857e-11	act. T cell CD4+-CD20 CSF_vs_act. T cell CD4+-Isotype CSF	5.11794	11.5223
Tcf7	4.37249e-10	-1.04813	0.132	0.395	1.41166e-05	act. T cell CD4+-CD20 CSF_vs_act. T cell CD4+-Isotype CSF	1.14493	3.43538
Ddit4	7.75601e-09	-1.06544	0.156	0.404	0.000250403	act. T cell CD4+-CD20 CSF_vs_act. T cell CD4+-Isotype CSF	1.43436	4.09466
Uba52	4.58304e-13	-1.0956	0.28	0.619	1.47963e-08	act. T cell CD4+-CD20 CSF_vs_act. T cell CD4+-Isotype CSF	2.51683	6.51553
AI506816	1.48372e-10	-1.59794	0.082	0.314	4.7902e-06	act. T cell CD4+-CD20 CSF_vs_act. T cell CD4+-Isotype CSF	0.664674	4.03915
Klf2	3.08721e-12	-1.69453	0.025	0.242	9.96707e-08	act. T cell CD4+-CD20 CSF_vs_act. T cell CD4+-Isotype CSF	0.240836	3.01622
Txnip	9.24962e-18	-1.7043	0.173	0.543	2.98624e-13	act. T cell CD4+-CD20 CSF_vs_act. T cell CD4+-Isotype CSF	1.56511	7.35893

## Sheet: macrophages
gene	p_val	avg_log2FC	pct.1	pct.2	p_val_adj	test	Macrophage-CD20 CSF	Macrophage-Isotype CSF
Tpt1	9.7597e-88	2.95264	0.995	0.488	3.15092e-83	Macrophage-CD20 CSF_vs_Macrophage-Isotype CSF	47.9455	5.32238
Pfn1	5.39403e-56	2.40601	0.865	0.179	1.74146e-51	Macrophage-CD20 CSF_vs_Macrophage-Isotype CSF	11.7369	1.40316
Itm2b	1.05612e-75	2.27057	0.982	0.623	3.40968e-71	Macrophage-CD20 CSF_vs_Macrophage-Isotype CSF	45.034	8.54049
Fth1	1.08964e-81	2.23906	1	0.957	3.5179e-77	Macrophage-CD20 CSF_vs_Macrophage-Isotype CSF	243.392	50.7684
Atf3	2.34678e-26	2.22668	0.645	0.179	7.57657e-22	Macrophage-CD20 CSF_vs_Macrophage-Isotype CSF	13.0686	2.00577
Cox5b	1.55476e-37	2.13675	0.625	0.037	5.01954e-33	Macrophage-CD20 CSF_vs_Macrophage-Isotype CSF	4.28534	0.201841
Ptpn18	9.03514e-38	2.01191	0.684	0.086	2.91699e-33	Macrophage-CD20 CSF_vs_Macrophage-Isotype CSF	5.2551	0.550916
Nfkbia	9.45264e-35	1.9668	0.816	0.395	3.05178e-30	Macrophage-CD20 CSF_vs_Macrophage-Isotype CSF	25.5607	5.79477
Rps2	1.68102e-68	1.95237	0.976	0.593	5.42718e-64	Macrophage-CD20 CSF_vs_Macrophage-Isotype CSF	26.9419	6.21997
Eif3f	8.80479e-34	1.87057	0.694	0.16	2.84263e-29	Macrophage-CD20 CSF_vs_Macrophage-Isotype CSF	5.68868	0.829127
Eif1	1.83416e-51	1.86409	0.914	0.389	5.92158e-47	Macrophage-CD20 CSF_vs_Macrophage-Isotype CSF	14.8944	3.36614
H2-D1	1.48754e-60	1.8048	0.965	0.623	4.80253e-56	Macrophage-CD20 CSF_vs_Macrophage-Isotype CSF	30.9028	8.13125
Spp1	5.88229e-12	1.77364	0.383	0.105	1.8991e-07	Macrophage-CD20 CSF_vs_Macrophage-Isotype CSF	25.9076	6.8697
Cox8a	1.9923e-47	1.68328	0.914	0.407	6.43215e-43	Macrophage-CD20 CSF_vs_Macrophage-Isotype CSF	13.7859	3.60394
Apoe	4.50313e-43	1.67383	0.997	0.907	1.45383e-38	Macrophage-CD20 CSF_vs_Macrophage-Isotype CSF	485.868	151.594
Ypel3	4.75909e-22	1.62459	0.457	0.043	1.53647e-17	Macrophage-CD20 CSF_vs_Macrophage-Isotype CSF	2.70099	0.20024
Scand1	1.36015e-22	1.60779	0.434	0.019	4.39125e-18	Macrophage-CD20 CSF_vs_Macrophage-Isotype CSF	2.34452	0.0973408
Bsg	2.9161e-24	1.59004	0.546	0.099	9.41463e-20	Macrophage-CD20 CSF_vs_Macrophage-Isotype CSF	3.59268	0.525519
Apoc1	2.41864e-07	1.52847	0.309	0.117	0.00780857	Macrophage-CD20 CSF_vs_Macrophage-Isotype CSF	5.43325	1.23006
Creg1	1.73063e-26	1.52843	0.649	0.173	5.58734e-22	Macrophage-CD20 CSF_vs_Macrophage-Isotype CSF	4.75927	0.996481
Dusp1	1.17496e-26	1.49707	0.792	0.377	3.79335e-22	Macrophage-CD20 CSF_vs_Macrophage-Isotype CSF	17.194	5.44563
Qdpr	9.37716e-20	1.4638	0.46	0.068	3.02742e-15	Macrophage-CD20 CSF_vs_Macrophage-Isotype CSF	3.10259	0.487342
Arpc2	4.70821e-26	1.43071	0.633	0.173	1.52004e-21	Macrophage-CD20 CSF_vs_Macrophage-Isotype CSF	4.64567	1.09425
Cox6a1	2.80258e-20	1.38293	0.519	0.123	9.04814e-16	Macrophage-CD20 CSF_vs_Macrophage-Isotype CSF	3.11524	0.577949
Mbp	3.75628e-62	1.35611	0.991	0.37	1.21272e-57	Macrophage-CD20 CSF_vs_Macrophage-Isotype CSF	56.7667	21.5656
Edf1	5.08761e-18	1.30694	0.495	0.117	1.64254e-13	Macrophage-CD20 CSF_vs_Macrophage-Isotype CSF	2.86538	0.562295
H2afj	1.03735e-15	1.28857	0.314	0.006	3.3491e-11	Macrophage-CD20 CSF_vs_Macrophage-Isotype CSF	1.56369	0.0494619
Junb	1.53823e-24	1.28854	0.85	0.543	4.96617e-20	Macrophage-CD20 CSF_vs_Macrophage-Isotype CSF	32.0296	12.5211
Abhd12	6.96553e-19	1.28291	0.566	0.179	2.24882e-14	Macrophage-CD20 CSF_vs_Macrophage-Isotype CSF	3.73238	0.944848
Crlf2	3.42532e-18	1.28143	0.431	0.062	1.10587e-13	Macrophage-CD20 CSF_vs_Macrophage-Isotype CSF	2.40204	0.399557
Ostf1	3.68781e-16	1.27507	0.329	0.012	1.19061e-11	Macrophage-CD20 CSF_vs_Macrophage-Isotype CSF	1.54222	0.050461
Syngr1	2.09627e-17	1.2278	0.604	0.222	6.76782e-13	Macrophage-CD20 CSF_vs_Macrophage-Isotype CSF	5.04211	1.57979
Ier2	6.51565e-17	1.2217	0.698	0.333	2.10358e-12	Macrophage-CD20 CSF_vs_Macrophage-Isotype CSF	11.5805	4.39423
mt-Atp6	2.59433e-47	1.21461	0.994	0.796	8.3758e-43	Macrophage-CD20 CSF_vs_Macrophage-Isotype CSF	54.8872	23.0812
Egr1	5.28734e-15	1.21055	0.657	0.321	1.70702e-10	Macrophage-CD20 CSF_vs_Macrophage-Isotype CSF	11.635	4.45964
Rtraf	5.04672e-15	1.19673	0.407	0.08	1.62933e-10	Macrophage-CD20 CSF_vs_Macrophage-Isotype CSF	2.13484	0.367614
Pgls	2.70377e-16	1.19575	0.365	0.037	8.72912e-12	Macrophage-CD20 CSF_vs_Macrophage-Isotype CSF	1.6929	0.175615
Plekhb1	4.71675e-20	1.19356	0.498	0.08	1.5228e-15	Macrophage-CD20 CSF_vs_Macrophage-Isotype CSF	3.91483	1.14887
Iscu	2.95817e-14	1.182	0.323	0.031	9.55046e-10	Macrophage-CD20 CSF_vs_Macrophage-Isotype CSF	1.60239	0.146978
Ccl3	1.09083e-14	1.17011	0.648	0.302	3.52173e-10	Macrophage-CD20 CSF_vs_Macrophage-Isotype CSF	17.2964	7.13067
Gpnmb	5.81599e-09	1.16822	0.321	0.093	0.000187769	Macrophage-CD20 CSF_vs_Macrophage-Isotype CSF	5.6444	1.95656
Sdf2l1	1.11439e-12	1.14089	0.357	0.074	3.5978e-08	Macrophage-CD20 CSF_vs_Macrophage-Isotype CSF	2.08967	0.401104
Gnb2	1.04014e-17	1.13437	0.489	0.117	3.35808e-13	Macrophage-CD20 CSF_vs_Macrophage-Isotype CSF	2.56872	0.625671
Serpine2	2.87206e-13	1.13091	0.503	0.191	9.27245e-09	Macrophage-CD20 CSF_vs_Macrophage-Isotype CSF	3.43328	1.02435
Ddost	6.86021e-14	1.11751	0.342	0.043	2.21482e-09	Macrophage-CD20 CSF_vs_Macrophage-Isotype CSF	1.66711	0.229235
Mt1	1.66603e-20	1.11584	0.872	0.549	5.37878e-16	Macrophage-CD20 CSF_vs_Macrophage-Isotype CSF	23.3154	10.2196
Nfkbiz	1.66047e-14	1.10136	0.526	0.179	5.36082e-10	Macrophage-CD20 CSF_vs_Macrophage-Isotype CSF	4.65375	1.63509
Cmtm7	9.68688e-16	1.09337	0.398	0.062	3.12741e-11	Macrophage-CD20 CSF_vs_Macrophage-Isotype CSF	2.09174	0.448996
Rnaset2b	1.11725e-13	1.09069	0.275	0.006	3.60703e-09	Macrophage-CD20 CSF_vs_Macrophage-Isotype CSF	1.15472	0.0117198
Cox5a	3.23574e-18	1.09019	0.443	0.062	1.04466e-13	Macrophage-CD20 CSF_vs_Macrophage-Isotype CSF	2.43866	0.615143
Snx3	3.10771e-15	1.08716	0.391	0.062	1.00332e-10	Macrophage-CD20 CSF_vs_Macrophage-Isotype CSF	1.98352	0.404299
Clic4	1.07697e-13	1.084	0.365	0.062	3.47701e-09	Macrophage-CD20 CSF_vs_Macrophage-Isotype CSF	2.12028	0.471896
Tomm20	6.21885e-14	1.06867	0.392	0.074	2.00775e-09	Macrophage-CD20 CSF_vs_Macrophage-Isotype CSF	2.02481	0.442104
Camk1	5.40971e-14	1.06355	0.416	0.099	1.74652e-09	Macrophage-CD20 CSF_vs_Macrophage-Isotype CSF	2.18087	0.521894
Nenf	5.42277e-13	1.06209	0.267	0.006	1.75074e-08	Macrophage-CD20 CSF_vs_Macrophage-Isotype CSF	1.19139	0.0495412
Ndufab1	3.74616e-12	1.05097	0.272	0.019	1.20945e-07	Macrophage-CD20 CSF_vs_Macrophage-Isotype CSF	1.24688	0.0844417
mt-Co3	4.82435e-37	1.05007	0.991	0.722	1.55754e-32	Macrophage-CD20 CSF_vs_Macrophage-Isotype CSF	44.7633	21.1011
mt-Nd2	3.03344e-25	1.04198	0.927	0.568	9.79346e-21	Macrophage-CD20 CSF_vs_Macrophage-Isotype CSF	14.969	6.75555
Apoc4	4.00294e-08	1.03464	0.266	0.062	0.00129235	Macrophage-CD20 CSF_vs_Macrophage-Isotype CSF	2.19098	0.557634
Ndufb2	4.89303e-12	1.03376	0.288	0.031	1.57972e-07	Macrophage-CD20 CSF_vs_Macrophage-Isotype CSF	1.27497	0.111174
Uqcrfs1	4.72086e-12	1.03371	0.288	0.031	1.52413e-07	Macrophage-CD20 CSF_vs_Macrophage-Isotype CSF	1.27366	0.110571
Socs3	2.99878e-18	1.02812	0.658	0.247	9.68155e-14	Macrophage-CD20 CSF_vs_Macrophage-Isotype CSF	8.13291	3.47831
Grina	5.71272e-14	1.00303	0.42	0.111	1.84435e-09	Macrophage-CD20 CSF_vs_Macrophage-Isotype CSF	2.16962	0.581485
Eif5a	1.95935e-15	0.982927	0.503	0.136	6.32577e-11	Macrophage-CD20 CSF_vs_Macrophage-Isotype CSF	3.03833	1.0432
mt-Nd1	2.55931e-26	0.973726	0.921	0.506	8.26272e-22	Macrophage-CD20 CSF_vs_Macrophage-Isotype CSF	15.5196	7.41161
Mrps24	5.61648e-11	0.969806	0.228	0.006	1.81328e-06	Macrophage-CD20 CSF_vs_Macrophage-Isotype CSF	0.995996	0.019105
Irf8	4.4312e-16	0.969585	0.575	0.204	1.43061e-11	Macrophage-CD20 CSF_vs_Macrophage-Isotype CSF	3.7706	1.43612
Gadd45b	4.74312e-13	0.967148	0.448	0.123	1.53132e-08	Macrophage-CD20 CSF_vs_Macrophage-Isotype CSF	3.297	1.19798
Mt3	3.68044e-10	0.965294	0.307	0.062	1.18823e-05	Macrophage-CD20 CSF_vs_Macrophage-Isotype CSF	1.91968	0.495382
Ccl4	6.00648e-14	0.962857	0.707	0.389	1.93919e-09	Macrophage-CD20 CSF_vs_Macrophage-Isotype CSF	50.4763	25.4094
Snrpf	2.11803e-11	0.962662	0.29	0.037	6.83806e-07	Macrophage-CD20 CSF_vs_Macrophage-Isotype CSF	1.37341	0.21782
Mt2	1.52215e-08	0.962541	0.219	0.031	0.000491426	Macrophage-CD20 CSF_vs_Macrophage-Isotype CSF	1.13787	0.097055
Hmgn1	7.69352e-12	0.956339	0.333	0.062	2.48385e-07	Macrophage-CD20 CSF_vs_Macrophage-Isotype CSF	1.56305	0.320899
0610012G03Rik	4.2107e-11	0.950738	0.244	0.012	1.35943e-06	Macrophage-CD20 CSF_vs_Macrophage-Isotype CSF	1.08497	0.0786942
S100b	8.92212e-12	0.946491	0.343	0.062	2.88051e-07	Macrophage-CD20 CSF_vs_Macrophage-Isotype CSF	2.14852	0.633744
Rrbp1	8.66558e-17	0.921408	0.716	0.333	2.79768e-12	Macrophage-CD20 CSF_vs_Macrophage-Isotype CSF	5.89403	2.64
Dnajb1	8.23044e-07	0.913754	0.192	0.037	0.026572	Macrophage-CD20 CSF_vs_Macrophage-Isotype CSF	1.18459	0.159585
Stub1	1.37031e-08	0.904632	0.211	0.025	0.000442406	Macrophage-CD20 CSF_vs_Macrophage-Isotype CSF	1.01341	0.0755015
Ier3	2.69661e-11	0.902264	0.581	0.253	8.706e-07	Macrophage-CD20 CSF_vs_Macrophage-Isotype CSF	8.19737	3.92102
Fn1	3.75189e-07	0.901388	0.191	0.031	0.012113	Macrophage-CD20 CSF_vs_Macrophage-Isotype CSF	1.28586	0.223783
mt-Co2	3.15266e-33	0.899783	0.99	0.79	1.01783e-28	Macrophage-CD20 CSF_vs_Macrophage-Isotype CSF	51.435	27.1034
Gm1673	2.07e-08	0.892765	0.223	0.037	0.000668299	Macrophage-CD20 CSF_vs_Macrophage-Isotype CSF	1.04624	0.102064
C1qbp	3.84265e-11	0.889307	0.298	0.043	1.2406e-06	Macrophage-CD20 CSF_vs_Macrophage-Isotype CSF	1.32699	0.256282
Lpl	6.19012e-07	0.885902	0.309	0.117	0.0199848	Macrophage-CD20 CSF_vs_Macrophage-Isotype CSF	3.37043	1.36505
Tnfaip3	2.43261e-11	0.882474	0.462	0.16	7.85369e-07	Macrophage-CD20 CSF_vs_Macrophage-Isotype CSF	3.30841	1.33704
Med28	2.71649e-11	0.882124	0.378	0.099	8.7702e-07	Macrophage-CD20 CSF_vs_Macrophage-Isotype CSF	1.8997	0.573287
Mtdh	5.20381e-12	0.880886	0.495	0.179	1.68005e-07	Macrophage-CD20 CSF_vs_Macrophage-Isotype CSF	2.83874	1.08457
Eif4ebp1	1.23059e-09	0.875177	0.205	0.006	3.97296e-05	Macrophage-CD20 CSF_vs_Macrophage-Isotype CSF	0.935689	0.0553122
Atp5b	2.29218e-12	0.874009	0.498	0.185	7.40029e-08	Macrophage-CD20 CSF_vs_Macrophage-Isotype CSF	2.81876	1.08362
Fos	2.99635e-14	0.861966	0.818	0.58	9.67372e-10	Macrophage-CD20 CSF_vs_Macrophage-Isotype CSF	30.4431	16.3001
Ninj1	5.22673e-10	0.860326	0.337	0.086	1.68745e-05	Macrophage-CD20 CSF_vs_Macrophage-Isotype CSF	1.79251	0.538193
Slc25a39	1.06856e-09	0.858697	0.26	0.043	3.44986e-05	Macrophage-CD20 CSF_vs_Macrophage-Isotype CSF	1.10947	0.163267
Cebpd	1.44675e-06	0.851405	0.152	0.012	0.0467084	Macrophage-CD20 CSF_vs_Macrophage-Isotype CSF	1.06009	0.141793
Aup1	2.65693e-11	0.849006	0.396	0.111	8.57789e-07	Macrophage-CD20 CSF_vs_Macrophage-Isotype CSF	1.9821	0.655566
Bri3	1.30642e-10	0.840792	0.316	0.068	4.21778e-06	Macrophage-CD20 CSF_vs_Macrophage-Isotype CSF	1.41651	0.349226
Pcbp2	1.43755e-13	0.840719	0.614	0.265	4.64114e-09	Macrophage-CD20 CSF_vs_Macrophage-Isotype CSF	4.10058	1.84799
Ndfip1	7.13016e-11	0.834641	0.35	0.086	2.30197e-06	Macrophage-CD20 CSF_vs_Macrophage-Isotype CSF	1.65157	0.486792
Rhoa	3.9973e-14	0.832539	0.595	0.247	1.29053e-09	Macrophage-CD20 CSF_vs_Macrophage-Isotype CSF	3.95666	1.78337
Arf5	1.44194e-09	0.831946	0.275	0.049	4.65531e-05	Macrophage-CD20 CSF_vs_Macrophage-Isotype CSF	1.25424	0.266366
Hexb	1.39069e-23	0.821982	0.965	0.784	4.48986e-19	Macrophage-CD20 CSF_vs_Macrophage-Isotype CSF	42.2495	23.4647
Limd2	1.16982e-11	0.811772	0.379	0.093	3.77675e-07	Macrophage-CD20 CSF_vs_Macrophage-Isotype CSF	2.03171	0.72711
Trir	1.78591e-11	0.805112	0.293	0.037	5.7658e-07	Macrophage-CD20 CSF_vs_Macrophage-Isotype CSF	1.26435	0.295927
Zcrb1	2.55314e-09	0.803867	0.207	0.012	8.24282e-05	Macrophage-CD20 CSF_vs_Macrophage-Isotype CSF	0.857765	0.0641497
Csf1	3.13797e-07	0.802307	0.213	0.043	0.0101309	Macrophage-CD20 CSF_vs_Macrophage-Isotype CSF	1.10048	0.204485
Fkbp1a	7.41084e-11	0.785119	0.279	0.037	2.39259e-06	Macrophage-CD20 CSF_vs_Macrophage-Isotype CSF	1.22194	0.289398
Gde1	1.96181e-09	0.782405	0.212	0.012	6.3337e-05	Macrophage-CD20 CSF_vs_Macrophage-Isotype CSF	0.87171	0.0882062
mt-Nd4	6.43533e-19	0.782125	0.91	0.543	2.07765e-14	Macrophage-CD20 CSF_vs_Macrophage-Isotype CSF	13.6469	7.5173
Mrpl54	6.2877e-09	0.776781	0.2	0.012	0.000202998	Macrophage-CD20 CSF_vs_Macrophage-Isotype CSF	0.794536	0.0474126
Plp1	2.66921e-13	0.768007	0.482	0.136	8.61754e-09	Macrophage-CD20 CSF_vs_Macrophage-Isotype CSF	3.58923	1.69493
Pdia3	1.26183e-09	0.767019	0.528	0.241	4.07382e-05	Macrophage-CD20 CSF_vs_Macrophage-Isotype CSF	3.45273	1.61656
Manf	1.82896e-09	0.765625	0.312	0.074	5.90478e-05	Macrophage-CD20 CSF_vs_Macrophage-Isotype CSF	1.56977	0.511533
Rps15	2.32027e-16	0.763705	0.698	0.302	7.49098e-12	Macrophage-CD20 CSF_vs_Macrophage-Isotype CSF	5.22495	2.66638
Csrnp1	9.935e-07	0.763083	0.243	0.074	0.0320751	Macrophage-CD20 CSF_vs_Macrophage-Isotype CSF	1.23739	0.318349
Mcrip1	2.70016e-08	0.761861	0.21	0.025	0.000871747	Macrophage-CD20 CSF_vs_Macrophage-Isotype CSF	0.932926	0.139914
Marcksl1	2.69768e-06	0.758917	0.224	0.062	0.0870945	Macrophage-CD20 CSF_vs_Macrophage-Isotype CSF	1.3922	0.413649
Slc25a3	1.44888e-11	0.756152	0.679	0.358	4.67772e-07	Macrophage-CD20 CSF_vs_Macrophage-Isotype CSF	5.01141	2.5592
Id2	5.719e-07	0.752601	0.504	0.284	0.0184638	Macrophage-CD20 CSF_vs_Macrophage-Isotype CSF	4.51235	2.27176
Pdlim2	3.86494e-07	0.745993	0.224	0.049	0.012478	Macrophage-CD20 CSF_vs_Macrophage-Isotype CSF	1.3581	0.406033
Ppp1r15a	5.30379e-07	0.725401	0.388	0.179	0.0171233	Macrophage-CD20 CSF_vs_Macrophage-Isotype CSF	2.8427	1.32417
Ranbp1	9.92965e-08	0.723292	0.236	0.049	0.00320579	Macrophage-CD20 CSF_vs_Macrophage-Isotype CSF	1.10188	0.273139
Hacd2	2.71996e-08	0.717409	0.19	0.012	0.00087814	Macrophage-CD20 CSF_vs_Macrophage-Isotype CSF	0.808182	0.0997164
Stmn1	2.35844e-07	0.712917	0.221	0.043	0.00761423	Macrophage-CD20 CSF_vs_Macrophage-Isotype CSF	1.13648	0.303435
Marc2	2.1956e-07	0.712834	0.188	0.025	0.00708848	Macrophage-CD20 CSF_vs_Macrophage-Isotype CSF	0.78755	0.090621
Irf1	2.9316e-06	0.709474	0.381	0.185	0.0946466	Macrophage-CD20 CSF_vs_Macrophage-Isotype CSF	3.17613	1.55388
Vti1b	7.97914e-08	0.708141	0.175	0.012	0.00257607	Macrophage-CD20 CSF_vs_Macrophage-Isotype CSF	0.67266	0.0238486
Pafah1b1	4.07064e-08	0.707419	0.276	0.074	0.00131421	Macrophage-CD20 CSF_vs_Macrophage-Isotype CSF	1.24978	0.377799
Gpm6b	3.18168e-08	0.702062	0.2	0.019	0.00102721	Macrophage-CD20 CSF_vs_Macrophage-Isotype CSF	1.0933	0.286738
Pld3	2.5113e-08	0.701901	0.583	0.327	0.000810775	Macrophage-CD20 CSF_vs_Macrophage-Isotype CSF	5.14674	2.77878
Dbndd2	1.30542e-09	0.698148	0.255	0.037	4.21453e-05	Macrophage-CD20 CSF_vs_Macrophage-Isotype CSF	1.25096	0.387409
Gfap	9.11893e-07	0.691372	0.195	0.037	0.0294405	Macrophage-CD20 CSF_vs_Macrophage-Isotype CSF	1.01959	0.25066
Epb41l4aos	2.57332e-06	0.68823	0.155	0.019	0.0830797	Macrophage-CD20 CSF_vs_Macrophage-Isotype CSF	0.713885	0.0636622
CAAA01147332.1	2.01948e-08	0.687577	0.18	0.006	0.000651989	Macrophage-CD20 CSF_vs_Macrophage-Isotype CSF	0.690239	0.0494619
Fam104a	5.10772e-07	0.685863	0.17	0.019	0.0164903	Macrophage-CD20 CSF_vs_Macrophage-Isotype CSF	0.70498	0.059873
Hspa4	2.52976e-06	0.685208	0.227	0.068	0.0816733	Macrophage-CD20 CSF_vs_Macrophage-Isotype CSF	1.02304	0.25816
Otulinl	9.26765e-07	0.685155	0.235	0.068	0.0299206	Macrophage-CD20 CSF_vs_Macrophage-Isotype CSF	1.09386	0.302256
Nudc	8.36359e-08	0.683923	0.236	0.049	0.00270018	Macrophage-CD20 CSF_vs_Macrophage-Isotype CSF	0.969241	0.225794
Rab11a	8.70068e-08	0.682874	0.284	0.08	0.00280901	Macrophage-CD20 CSF_vs_Macrophage-Isotype CSF	1.34458	0.460496
Lgals3	2.71646e-06	0.681787	0.485	0.259	0.0877008	Macrophage-CD20 CSF_vs_Macrophage-Isotype CSF	9.1968	5.35661
Smdt1	7.22097e-10	0.679602	0.401	0.13	2.33129e-05	Macrophage-CD20 CSF_vs_Macrophage-Isotype CSF	2.21268	1.00579
Rps6	3.74501e-14	0.675355	0.895	0.63	1.20908e-09	Macrophage-CD20 CSF_vs_Macrophage-Isotype CSF	11.9518	7.11011
Gfer	3.08421e-07	0.672511	0.142	0	0.00995738	Macrophage-CD20 CSF_vs_Macrophage-Isotype CSF	0.593844	0
Atp1b3	1.93089e-08	0.665352	0.292	0.074	0.000623389	Macrophage-CD20 CSF_vs_Macrophage-Isotype CSF	1.23936	0.411997
H2afv	1.66333e-06	0.665034	0.148	0.012	0.0537005	Macrophage-CD20 CSF_vs_Macrophage-Isotype CSF	0.639121	0.0337504
Emc6	7.86881e-07	0.664457	0.187	0.031	0.0254045	Macrophage-CD20 CSF_vs_Macrophage-Isotype CSF	0.810682	0.142406
Rp9	1.65811e-07	0.661655	0.25	0.062	0.00535322	Macrophage-CD20 CSF_vs_Macrophage-Isotype CSF	1.05853	0.301304
Ubald2	6.67821e-08	0.659301	0.204	0.025	0.00215606	Macrophage-CD20 CSF_vs_Macrophage-Isotype CSF	0.846218	0.168998
Nfkbib	1.77403e-06	0.65491	0.194	0.043	0.0572745	Macrophage-CD20 CSF_vs_Macrophage-Isotype CSF	0.772427	0.125695
Pnrc1	1.03745e-06	0.647436	0.344	0.148	0.033494	Macrophage-CD20 CSF_vs_Macrophage-Isotype CSF	1.99486	0.911964
Tmem134	2.05294e-07	0.644748	0.201	0.031	0.0066279	Macrophage-CD20 CSF_vs_Macrophage-Isotype CSF	0.828058	0.169234
Cyc1	1.4973e-08	0.640881	0.214	0.025	0.000483405	Macrophage-CD20 CSF_vs_Macrophage-Isotype CSF	0.859705	0.192668
Txnl1	1.82312e-06	0.637173	0.185	0.037	0.0588595	Macrophage-CD20 CSF_vs_Macrophage-Isotype CSF	0.715181	0.102813
mt-Nd3	3.8026e-08	0.634752	0.424	0.179	0.00122767	Macrophage-CD20 CSF_vs_Macrophage-Isotype CSF	2.26	1.09961
Rpl13	2.70527e-27	0.633647	0.994	0.932	8.73397e-23	Macrophage-CD20 CSF_vs_Macrophage-Isotype CSF	52.1048	33.2284
Rnaset2a	1.76705e-06	0.633277	0.148	0.012	0.0570491	Macrophage-CD20 CSF_vs_Macrophage-Isotype CSF	0.609204	0.0374702
Rack1	7.96022e-12	0.631858	0.874	0.623	2.56996e-07	Macrophage-CD20 CSF_vs_Macrophage-Isotype CSF	10.4576	6.39409
Rps12	1.22134e-22	0.630621	0.985	0.87	3.94308e-18	Macrophage-CD20 CSF_vs_Macrophage-Isotype CSF	40.6322	25.8902
Srrm2	3.91849e-08	0.630239	0.5	0.253	0.00126508	Macrophage-CD20 CSF_vs_Macrophage-Isotype CSF	3.01632	1.59482
Hint2	4.92838e-07	0.630203	0.138	0	0.0159113	Macrophage-CD20 CSF_vs_Macrophage-Isotype CSF	0.547783	0
Mlf2	9.2934e-10	0.62634	0.353	0.093	3.00037e-05	Macrophage-CD20 CSF_vs_Macrophage-Isotype CSF	1.67165	0.73074
Mobp	1.05169e-26	0.61852	0.601	0.093	3.39538e-22	Macrophage-CD20 CSF_vs_Macrophage-Isotype CSF	5.9377	3.51879
mt-Co1	4.88417e-21	0.615453	0.997	0.852	1.57685e-16	Macrophage-CD20 CSF_vs_Macrophage-Isotype CSF	63.059	40.8129
Slc25a11	1.62225e-07	0.615302	0.191	0.025	0.00523745	Macrophage-CD20 CSF_vs_Macrophage-Isotype CSF	0.774371	0.158298
Smim14	1.13793e-07	0.610004	0.209	0.031	0.00367381	Macrophage-CD20 CSF_vs_Macrophage-Isotype CSF	0.858427	0.217632
Hnrnpab	1.99265e-06	0.606907	0.203	0.043	0.0643326	Macrophage-CD20 CSF_vs_Macrophage-Isotype CSF	0.887513	0.239346
Rab2a	4.06489e-08	0.605549	0.238	0.043	0.00131235	Macrophage-CD20 CSF_vs_Macrophage-Isotype CSF	0.979985	0.301289
Gadd45gip1	1.61352e-06	0.604751	0.137	0.006	0.0520926	Macrophage-CD20 CSF_vs_Macrophage-Isotype CSF	0.536627	0.0104624
Fdx2	1.14353e-06	0.604301	0.155	0.012	0.036919	Macrophage-CD20 CSF_vs_Macrophage-Isotype CSF	0.628373	0.0711273
Rheb	6.89243e-07	0.601947	0.198	0.037	0.0222522	Macrophage-CD20 CSF_vs_Macrophage-Isotype CSF	0.887016	0.243287
Rpl13a	9.52643e-14	0.600935	0.932	0.735	3.07561e-09	Macrophage-CD20 CSF_vs_Macrophage-Isotype CSF	16.7062	10.6742
Nol7	6.034e-07	0.600256	0.237	0.062	0.0194808	Macrophage-CD20 CSF_vs_Macrophage-Isotype CSF	1.0277	0.337546
Pak2	1.47342e-08	0.598951	0.291	0.074	0.000475694	Macrophage-CD20 CSF_vs_Macrophage-Isotype CSF	1.31402	0.527793
Ptpn1	5.27254e-08	0.595905	0.313	0.093	0.00170224	Macrophage-CD20 CSF_vs_Macrophage-Isotype CSF	1.48487	0.644063
Dek	4.1429e-07	0.59579	0.184	0.025	0.0133754	Macrophage-CD20 CSF_vs_Macrophage-Isotype CSF	0.747836	0.156512
Cxcl14	1.24714e-06	0.592083	0.129	0	0.0402638	Macrophage-CD20 CSF_vs_Macrophage-Isotype CSF	0.507422	0
Rexo2	1.18696e-06	0.588196	0.166	0.019	0.0383211	Macrophage-CD20 CSF_vs_Macrophage-Isotype CSF	0.700449	0.131095
Saraf	8.3864e-08	0.587689	0.318	0.111	0.00270755	Macrophage-CD20 CSF_vs_Macrophage-Isotype CSF	1.42007	0.610335
Bcas1	1.86904e-13	0.585413	0.392	0.074	6.03419e-09	Macrophage-CD20 CSF_vs_Macrophage-Isotype CSF	2.75847	1.50487
Slc35b2	8.37368e-07	0.584373	0.187	0.031	0.0270344	Macrophage-CD20 CSF_vs_Macrophage-Isotype CSF	0.729925	0.153754
Krcc1	1.87531e-06	0.583844	0.225	0.062	0.0605444	Macrophage-CD20 CSF_vs_Macrophage-Isotype CSF	0.882813	0.256183
Fam50a	1.5519e-06	0.579005	0.174	0.025	0.050103	Macrophage-CD20 CSF_vs_Macrophage-Isotype CSF	0.722843	0.153315
Ifnar2	1.07752e-10	0.577537	0.478	0.173	3.47879e-06	Macrophage-CD20 CSF_vs_Macrophage-Isotype CSF	2.59306	1.40773
Cd14	4.01584e-10	0.577461	0.65	0.364	1.29651e-05	Macrophage-CD20 CSF_vs_Macrophage-Isotype CSF	10.079	6.42449
Rps23	3.37695e-18	0.572512	0.98	0.895	1.09025e-13	Macrophage-CD20 CSF_vs_Macrophage-Isotype CSF	32.2149	21.3352
Sqstm1	2.18418e-08	0.569104	0.574	0.29	0.000705162	Macrophage-CD20 CSF_vs_Macrophage-Isotype CSF	4.42201	2.65463
Ywhaz	7.38479e-08	0.567226	0.428	0.191	0.00238418	Macrophage-CD20 CSF_vs_Macrophage-Isotype CSF	2.33404	1.25018
Jund	1.24476e-08	0.565582	0.424	0.167	0.00040187	Macrophage-CD20 CSF_vs_Macrophage-Isotype CSF	2.47726	1.34953
Rpl12	3.00253e-10	0.564788	0.876	0.66	9.69366e-06	Macrophage-CD20 CSF_vs_Macrophage-Isotype CSF	12.3027	7.99338
Pebp1	6.07336e-07	0.560407	0.428	0.204	0.0196078	Macrophage-CD20 CSF_vs_Macrophage-Isotype CSF	2.36507	1.28189
Fam174a	1.33528e-07	0.558931	0.207	0.031	0.00431096	Macrophage-CD20 CSF_vs_Macrophage-Isotype CSF	0.866386	0.266912
Rplp1	4.67689e-22	0.554877	0.997	0.969	1.50993e-17	Macrophage-CD20 CSF_vs_Macrophage-Isotype CSF	64.4526	43.5546
Rhob	8.53728e-07	0.55406	0.615	0.401	0.0275626	Macrophage-CD20 CSF_vs_Macrophage-Isotype CSF	6.26565	3.94864
Hexa	6.37436e-08	0.547924	0.667	0.395	0.00205796	Macrophage-CD20 CSF_vs_Macrophage-Isotype CSF	5.27672	3.2933
Lmo2	2.045e-06	0.547083	0.21	0.049	0.0660228	Macrophage-CD20 CSF_vs_Macrophage-Isotype CSF	0.967964	0.346879
Rps14	4.74412e-15	0.546294	0.961	0.809	1.53164e-10	Macrophage-CD20 CSF_vs_Macrophage-Isotype CSF	25.8806	17.4072
Zfp36	1.03876e-12	0.54509	0.863	0.704	3.35363e-08	Macrophage-CD20 CSF_vs_Macrophage-Isotype CSF	37.9428	25.6894
Mif	3.05502e-06	0.543465	0.698	0.494	0.0986312	Macrophage-CD20 CSF_vs_Macrophage-Isotype CSF	8.75304	5.69176
Phb2	1.5925e-06	0.538474	0.238	0.068	0.0514139	Macrophage-CD20 CSF_vs_Macrophage-Isotype CSF	1.03527	0.401284
Rplp2	1.0044e-15	0.538217	0.961	0.802	3.24272e-11	Macrophage-CD20 CSF_vs_Macrophage-Isotype CSF	24.7748	16.7491
Rpl10	2.01214e-15	0.534888	0.981	0.883	6.49619e-11	Macrophage-CD20 CSF_vs_Macrophage-Isotype CSF	35.7169	24.3424
Fabp5	2.6855e-09	0.533885	0.58	0.296	8.67014e-05	Macrophage-CD20 CSF_vs_Macrophage-Isotype CSF	9.27785	6.09884
Gltp	3.04437e-07	0.530344	0.288	0.093	0.00982873	Macrophage-CD20 CSF_vs_Macrophage-Isotype CSF	1.34187	0.621489
Calm3	1.54937e-07	0.529135	0.243	0.056	0.00500213	Macrophage-CD20 CSF_vs_Macrophage-Isotype CSF	1.12789	0.474567
Apod	1.17344e-07	0.525411	0.164	0.006	0.00378844	Macrophage-CD20 CSF_vs_Macrophage-Isotype CSF	1.08008	0.445157
Cryab	2.2214e-06	0.525045	0.209	0.049	0.071718	Macrophage-CD20 CSF_vs_Macrophage-Isotype CSF	1.17797	0.513551
Emc10	2.10876e-07	0.513428	0.184	0.019	0.00680813	Macrophage-CD20 CSF_vs_Macrophage-Isotype CSF	0.70444	0.194056
Rpl23a	2.28553e-07	0.512616	0.665	0.42	0.00737882	Macrophage-CD20 CSF_vs_Macrophage-Isotype CSF	4.88683	3.12637
Jun	1.92534e-06	0.50257	0.706	0.481	0.0621596	Macrophage-CD20 CSF_vs_Macrophage-Isotype CSF	16.0979	11.0685
Ube2d2a	1.13972e-06	0.49651	0.252	0.074	0.036796	Macrophage-CD20 CSF_vs_Macrophage-Isotype CSF	1.16023	0.531214
Srp9	2.50339e-10	0.494742	0.318	0.062	8.0822e-06	Macrophage-CD20 CSF_vs_Macrophage-Isotype CSF	1.40097	0.703938
Psmb4	2.78031e-06	0.489093	0.309	0.123	0.0897624	Macrophage-CD20 CSF_vs_Macrophage-Isotype CSF	1.45352	0.748066
Gnas	1.4421e-06	0.487605	0.418	0.21	0.0465582	Macrophage-CD20 CSF_vs_Macrophage-Isotype CSF	2.31046	1.36105
Atp5d	1.23692e-08	0.48719	0.578	0.29	0.00039934	Macrophage-CD20 CSF_vs_Macrophage-Isotype CSF	3.59105	2.27532
Rpl17	1.60454e-11	0.482085	0.962	0.852	5.18027e-07	Macrophage-CD20 CSF_vs_Macrophage-Isotype CSF	25.7501	18.1515
Gng5	3.02504e-06	0.473804	0.867	0.654	0.0976634	Macrophage-CD20 CSF_vs_Macrophage-Isotype CSF	11.3348	7.88183
Bax	2.46855e-06	0.468812	0.316	0.123	0.0796972	Macrophage-CD20 CSF_vs_Macrophage-Isotype CSF	1.49307	0.801391
Rpl26	1.63729e-12	0.458862	0.979	0.864	5.28599e-08	Macrophage-CD20 CSF_vs_Macrophage-Isotype CSF	29.2325	20.9959
Clta	6.74831e-07	0.458137	0.844	0.617	0.0217869	Macrophage-CD20 CSF_vs_Macrophage-Isotype CSF	10.1381	7.10771
Rps18	3.27459e-10	0.455208	0.953	0.846	1.0572e-05	Macrophage-CD20 CSF_vs_Macrophage-Isotype CSF	22.6013	16.2149
Ccrl2	1.04693e-09	0.454711	0.519	0.216	3.38e-05	Macrophage-CD20 CSF_vs_Macrophage-Isotype CSF	5.3216	3.61259
H2-K1	1.94348e-10	0.449818	0.941	0.815	6.27452e-06	Macrophage-CD20 CSF_vs_Macrophage-Isotype CSF	23.3792	16.8489
Eif5	4.30618e-07	0.440343	0.323	0.117	0.0139025	Macrophage-CD20 CSF_vs_Macrophage-Isotype CSF	1.47184	0.821646
Cd63	2.91503e-06	0.421498	0.892	0.735	0.0941119	Macrophage-CD20 CSF_vs_Macrophage-Isotype CSF	19.9274	14.6254
mt-Nd5	4.53769e-08	0.419744	0.705	0.42	0.00146499	Macrophage-CD20 CSF_vs_Macrophage-Isotype CSF	5.68066	3.99417
Rps25	1.97494e-07	0.41772	0.837	0.574	0.0063761	Macrophage-CD20 CSF_vs_Macrophage-Isotype CSF	9.64589	6.96958
Rgs10	2.9522e-07	0.410125	0.81	0.543	0.00953117	Macrophage-CD20 CSF_vs_Macrophage-Isotype CSF	8.20603	5.92807
Btg2	1.76748e-06	0.40059	0.788	0.617	0.057063	Macrophage-CD20 CSF_vs_Macrophage-Isotype CSF	17.6478	13.1266
Adipor1	2.2453e-06	0.398589	0.298	0.111	0.0724897	Macrophage-CD20 CSF_vs_Macrophage-Isotype CSF	1.34845	0.781535
Ctsd	2.90677e-06	0.383643	0.984	0.895	0.093845	Macrophage-CD20 CSF_vs_Macrophage-Isotype CSF	88.8736	67.8881
Rpl27a	9.46892e-12	0.382241	0.991	0.932	3.05704e-07	Macrophage-CD20 CSF_vs_Macrophage-Isotype CSF	48.4016	36.9031
Mafb	1.34431e-06	0.379875	0.694	0.463	0.0434009	Macrophage-CD20 CSF_vs_Macrophage-Isotype CSF	6.47372	4.74359
Dbi	1.64891e-06	0.378835	0.476	0.235	0.053235	Macrophage-CD20 CSF_vs_Macrophage-Isotype CSF	2.93535	2.02651
Efhd2	1.89215e-06	0.376108	0.486	0.247	0.0610882	Macrophage-CD20 CSF_vs_Macrophage-Isotype CSF	2.77161	1.90607
mt-Cytb	2.19559e-08	0.355175	0.987	0.815	0.000708845	Macrophage-CD20 CSF_vs_Macrophage-Isotype CSF	36.9213	28.6459
Rpl10a	7.22415e-08	0.343733	0.977	0.877	0.00233232	Macrophage-CD20 CSF_vs_Macrophage-Isotype CSF	27.6821	21.6015
Rpl7	2.67374e-06	0.334633	0.933	0.753	0.0863218	Macrophage-CD20 CSF_vs_Macrophage-Isotype CSF	15.2118	11.8557
Gnai2	2.96782e-06	0.278995	0.587	0.327	0.095816	Macrophage-CD20 CSF_vs_Macrophage-Isotype CSF	3.6919	2.8669
C1qb	2.4025e-07	-0.290858	0.996	0.981	0.00775648	Macrophage-CD20 CSF_vs_Macrophage-Isotype CSF	96.7605	118.597
C1qc	3.52467e-08	-0.323525	0.992	0.969	0.00113794	Macrophage-CD20 CSF_vs_Macrophage-Isotype CSF	69.7902	87.5858
Rpl35	2.18416e-09	-0.466905	0.971	0.914	7.05156e-05	Macrophage-CD20 CSF_vs_Macrophage-Isotype CSF	24.7861	34.6401
Snx20	1.55092e-07	-0.526746	0.045	0.148	0.00500714	Macrophage-CD20 CSF_vs_Macrophage-Isotype CSF	0.184015	0.705782
Ddit4	1.60539e-08	-0.605512	0.024	0.111	0.000518301	Macrophage-CD20 CSF_vs_Macrophage-Isotype CSF	0.100859	0.674977
Ly86	5.30623e-08	-0.617336	0.883	0.852	0.00171312	Macrophage-CD20 CSF_vs_Macrophage-Isotype CSF	15.8864	24.9044
Psap	2.73573e-11	-0.627309	0.941	0.914	8.83229e-07	Macrophage-CD20 CSF_vs_Macrophage-Isotype CSF	25.6152	40.1121
Pabpc1	9.33414e-07	-0.702733	0.63	0.648	0.0301353	Macrophage-CD20 CSF_vs_Macrophage-Isotype CSF	4.45149	7.87277
Ctss	1.04509e-20	-0.747402	0.989	0.975	3.37406e-16	Macrophage-CD20 CSF_vs_Macrophage-Isotype CSF	66.5833	112.457
Cd81	2.13426e-12	-0.79916	0.938	0.877	6.89047e-08	Macrophage-CD20 CSF_vs_Macrophage-Isotype CSF	23.7155	42.0071
Unc93b1	4.34095e-08	-0.82075	0.716	0.722	0.00140148	Macrophage-CD20 CSF_vs_Macrophage-Isotype CSF	6.10995	11.5585
H2-DMb2	5.47232e-11	-0.854168	0.028	0.136	1.76674e-06	Macrophage-CD20 CSF_vs_Macrophage-Isotype CSF	0.110848	1.0081
Lgmn	6.48761e-13	-0.87936	0.883	0.889	2.09452e-08	Macrophage-CD20 CSF_vs_Macrophage-Isotype CSF	15.1527	28.7139
Sparc	1.03957e-06	-0.88475	0.677	0.698	0.0335626	Macrophage-CD20 CSF_vs_Macrophage-Isotype CSF	9.30476	18.0272
Csf1r	2.83505e-08	-0.898107	0.705	0.71	0.000915296	Macrophage-CD20 CSF_vs_Macrophage-Isotype CSF	6.69033	13.3319
Chchd2	2.43912e-06	-0.907179	0.368	0.481	0.0787471	Macrophage-CD20 CSF_vs_Macrophage-Isotype CSF	1.78128	4.21594
Cd79b	2.49435e-10	-0.942242	0.02	0.111	8.05299e-06	Macrophage-CD20 CSF_vs_Macrophage-Isotype CSF	0.0682705	1.05269
H2-Eb1	2.38357e-08	-0.972861	0.687	0.753	0.000769537	Macrophage-CD20 CSF_vs_Macrophage-Isotype CSF	18.9196	38.0968
H2-Aa	1.85219e-09	-0.977504	0.764	0.802	5.97978e-05	Macrophage-CD20 CSF_vs_Macrophage-Isotype CSF	27.607	55.3288
Hsp90b1	3.11952e-11	-1.02174	0.617	0.722	1.00714e-06	Macrophage-CD20 CSF_vs_Macrophage-Isotype CSF	5.07627	11.337
Ly6a	9.49788e-09	-1.03634	0.096	0.241	0.000306639	Macrophage-CD20 CSF_vs_Macrophage-Isotype CSF	0.695637	2.47779
Selenop	1.10139e-10	-1.06683	0.667	0.716	3.55583e-06	Macrophage-CD20 CSF_vs_Macrophage-Isotype CSF	6.1264	13.9285
Ighm	2.40185e-09	-1.10137	0.113	0.272	7.75438e-05	Macrophage-CD20 CSF_vs_Macrophage-Isotype CSF	0.512143	2.24442
Ctsc	1.05168e-11	-1.17935	0.511	0.636	3.39534e-07	Macrophage-CD20 CSF_vs_Macrophage-Isotype CSF	3.25704	8.64113
Tmem119	3.79491e-08	-1.22816	0.407	0.531	0.00122519	Macrophage-CD20 CSF_vs_Macrophage-Isotype CSF	3.37439	9.24779
Cd74	4.39556e-18	-1.27175	0.943	0.951	1.41911e-13	Macrophage-CD20 CSF_vs_Macrophage-Isotype CSF	101.496	246.481
Malat1	5.79736e-09	-1.42939	0.832	0.79	0.000187168	Macrophage-CD20 CSF_vs_Macrophage-Isotype CSF	20.9616	58.1496
Trbv16	1.12978e-14	-1.50682	0.021	0.142	3.64749e-10	Macrophage-CD20 CSF_vs_Macrophage-Isotype CSF	0.714688	3.87285
P2ry12	1.28693e-13	-1.5467	0.233	0.463	4.15484e-09	Macrophage-CD20 CSF_vs_Macrophage-Isotype CSF	1.44792	6.15154
Ccl8	2.14651e-06	-3.85891	0.039	0.123	0.0693001	Macrophage-CD20 CSF_vs_Macrophage-Isotype CSF	2.41164	48.5007

## Sheet: naive T cell CD4+
gene	p_val	avg_log2FC	pct.1	pct.2	p_val_adj	test	naive T cell CD4+-CD20 CSF	naive T cell CD4+-Isotype CSF
Fth1	2.05156e-130	3.93355	1	0.688	6.62346e-126	naive T cell CD4+-CD20 CSF_vs_naive T cell CD4+-Isotype CSF	125.237	7.26176
Mbp	2.42275e-117	3.53878	0.968	0.326	7.82186e-113	naive T cell CD4+-CD20 CSF_vs_naive T cell CD4+-Isotype CSF	71.1501	5.2081
Tpt1	1.16881e-130	3.37377	1	0.773	3.77351e-126	naive T cell CD4+-CD20 CSF_vs_naive T cell CD4+-Isotype CSF	97.4593	8.49841
Pfn1	9.28815e-119	3.15703	0.954	0.386	2.99868e-114	naive T cell CD4+-CD20 CSF_vs_naive T cell CD4+-Isotype CSF	30.81	2.56616
Apoe	5.83042e-49	2.60723	0.371	0.021	1.88235e-44	naive T cell CD4+-CD20 CSF_vs_naive T cell CD4+-Isotype CSF	6.4685	0.225683
Ptpn18	5.14607e-68	2.40666	0.739	0.227	1.66141e-63	naive T cell CD4+-CD20 CSF_vs_naive T cell CD4+-Isotype CSF	11.1705	1.29527
Rps2	9.56865e-114	2.34147	0.996	0.784	3.08924e-109	naive T cell CD4+-CD20 CSF_vs_naive T cell CD4+-Isotype CSF	51.1986	9.29923
H2afj	2.0512e-60	2.30931	0.417	0.018	6.62231e-56	naive T cell CD4+-CD20 CSF_vs_naive T cell CD4+-Isotype CSF	4.25713	0.0606611
Itm2b	1.03514e-62	2.26089	0.664	0.162	3.34194e-58	naive T cell CD4+-CD20 CSF_vs_naive T cell CD4+-Isotype CSF	8.50384	0.982917
Eif1	1.02791e-91	2.2477	0.936	0.576	3.3186e-87	naive T cell CD4+-CD20 CSF_vs_naive T cell CD4+-Isotype CSF	26.0364	4.69275
Mobp	8.69066e-61	2.21353	0.555	0.072	2.80578e-56	naive T cell CD4+-CD20 CSF_vs_naive T cell CD4+-Isotype CSF	7.33907	0.797952
Plp1	5.40761e-50	2.11065	0.47	0.063	1.74585e-45	naive T cell CD4+-CD20 CSF_vs_naive T cell CD4+-Isotype CSF	5.78232	0.570402
Plekhb1	6.80538e-50	2.0915	0.424	0.043	2.19712e-45	naive T cell CD4+-CD20 CSF_vs_naive T cell CD4+-Isotype CSF	4.60141	0.314292
H2-D1	3.25919e-66	2.08668	0.83	0.412	1.05223e-61	naive T cell CD4+-CD20 CSF_vs_naive T cell CD4+-Isotype CSF	15.0167	2.77068
Cox5a	3.14839e-53	2.07884	0.428	0.037	1.01646e-48	naive T cell CD4+-CD20 CSF_vs_naive T cell CD4+-Isotype CSF	4.07149	0.200449
Eif3f	3.06987e-53	2.02852	0.678	0.236	9.91108e-49	naive T cell CD4+-CD20 CSF_vs_naive T cell CD4+-Isotype CSF	8.59897	1.35277
Cox5b	9.66572e-48	2.02585	0.481	0.084	3.12058e-43	naive T cell CD4+-CD20 CSF_vs_naive T cell CD4+-Isotype CSF	4.7952	0.423067
Snrpf	7.9489e-51	1.95044	0.371	0.02	2.5663e-46	naive T cell CD4+-CD20 CSF_vs_naive T cell CD4+-Isotype CSF	3.24108	0.0973274
S100b	3.15131e-43	1.87081	0.343	0.023	1.0174e-38	naive T cell CD4+-CD20 CSF_vs_naive T cell CD4+-Isotype CSF	3.50182	0.230887
Junb	7.12664e-41	1.86297	0.799	0.478	2.30084e-36	naive T cell CD4+-CD20 CSF_vs_naive T cell CD4+-Isotype CSF	24.6209	6.04345
Bcas1	3.59519e-39	1.78758	0.371	0.044	1.16071e-34	naive T cell CD4+-CD20 CSF_vs_naive T cell CD4+-Isotype CSF	3.78407	0.385744
Qdpr	2.87092e-34	1.72214	0.332	0.044	9.26875e-30	naive T cell CD4+-CD20 CSF_vs_naive T cell CD4+-Isotype CSF	3.2227	0.279893
Mt1	5.74865e-41	1.72135	0.392	0.049	1.85595e-36	naive T cell CD4+-CD20 CSF_vs_naive T cell CD4+-Isotype CSF	4.05388	0.532668
Scand1	5.99882e-34	1.68946	0.35	0.055	1.93672e-29	naive T cell CD4+-CD20 CSF_vs_naive T cell CD4+-Isotype CSF	3.01724	0.24552
Ndfip1	6.3109e-27	1.64797	0.41	0.123	2.03747e-22	naive T cell CD4+-CD20 CSF_vs_naive T cell CD4+-Isotype CSF	4.14534	0.641825
Cox6a1	6.92732e-30	1.63711	0.413	0.109	2.23648e-25	naive T cell CD4+-CD20 CSF_vs_naive T cell CD4+-Isotype CSF	3.92616	0.583755
Fkbp1a	5.21542e-32	1.62015	0.378	0.078	1.6838e-27	naive T cell CD4+-CD20 CSF_vs_naive T cell CD4+-Isotype CSF	3.30475	0.400341
Tomm20	1.22853e-30	1.58446	0.332	0.057	3.9663e-26	naive T cell CD4+-CD20 CSF_vs_naive T cell CD4+-Isotype CSF	2.85567	0.285676
Cox8a	1.1844e-40	1.55117	0.746	0.424	3.82384e-36	naive T cell CD4+-CD20 CSF_vs_naive T cell CD4+-Isotype CSF	10.4069	2.89242
Nkg7	9.85939e-15	1.47118	0.177	0.032	3.1831e-10	naive T cell CD4+-CD20 CSF_vs_naive T cell CD4+-Isotype CSF	2.76735	0.358839
Arf5	6.13438e-23	1.4685	0.265	0.049	1.98049e-18	naive T cell CD4+-CD20 CSF_vs_naive T cell CD4+-Isotype CSF	2.38805	0.224294
Ypel3	1.23304e-26	1.46019	0.36	0.086	3.98086e-22	naive T cell CD4+-CD20 CSF_vs_naive T cell CD4+-Isotype CSF	3.07277	0.480231
Mrps24	3.84263e-34	1.45583	0.24	0.008	1.24059e-29	naive T cell CD4+-CD20 CSF_vs_naive T cell CD4+-Isotype CSF	1.86887	0.0458337
S100a6	7.73038e-14	1.44802	0.166	0.031	2.49575e-09	naive T cell CD4+-CD20 CSF_vs_naive T cell CD4+-Isotype CSF	2.58292	0.313227
H2afv	2.51026e-27	1.43198	0.233	0.02	8.10436e-23	naive T cell CD4+-CD20 CSF_vs_naive T cell CD4+-Isotype CSF	1.99444	0.109806
Prkca	6.78944e-17	1.30614	0.233	0.055	2.19197e-12	naive T cell CD4+-CD20 CSF_vs_naive T cell CD4+-Isotype CSF	2.08409	0.247207
Ckb	1.20108e-18	1.29899	0.3	0.086	3.87769e-14	naive T cell CD4+-CD20 CSF_vs_naive T cell CD4+-Isotype CSF	2.65994	0.487438
Arpc2	5.25322e-21	1.28859	0.551	0.294	1.696e-16	naive T cell CD4+-CD20 CSF_vs_naive T cell CD4+-Isotype CSF	5.90471	1.82644
Mt3	1.52197e-26	1.28743	0.237	0.023	4.91368e-22	naive T cell CD4+-CD20 CSF_vs_naive T cell CD4+-Isotype CSF	2.18026	0.302891
Pcbp2	3.95332e-21	1.26731	0.551	0.3	1.27633e-16	naive T cell CD4+-CD20 CSF_vs_naive T cell CD4+-Isotype CSF	5.73119	1.79635
Ctsw	9.60342e-10	1.26545	0.208	0.075	3.10047e-05	naive T cell CD4+-CD20 CSF_vs_naive T cell CD4+-Isotype CSF	2.65048	0.518491
Edf1	7.12788e-17	1.26434	0.417	0.194	2.30124e-12	naive T cell CD4+-CD20 CSF_vs_naive T cell CD4+-Isotype CSF	3.88101	1.03191
Pgls	2.50264e-28	1.23632	0.244	0.021	8.07978e-24	naive T cell CD4+-CD20 CSF_vs_naive T cell CD4+-Isotype CSF	1.62021	0.11216
Ubald2	3.19228e-14	1.17741	0.233	0.066	1.03063e-09	naive T cell CD4+-CD20 CSF_vs_naive T cell CD4+-Isotype CSF	2.04868	0.347957
Socs1	7.29149e-14	1.17367	0.145	0.021	2.35406e-09	naive T cell CD4+-CD20 CSF_vs_naive T cell CD4+-Isotype CSF	1.50965	0.11251
Mrpl54	2.41637e-19	1.15227	0.184	0.021	7.80124e-15	naive T cell CD4+-CD20 CSF_vs_naive T cell CD4+-Isotype CSF	1.44682	0.100864
Atp5b	5.88933e-14	1.14773	0.417	0.221	1.90137e-09	naive T cell CD4+-CD20 CSF_vs_naive T cell CD4+-Isotype CSF	4.0629	1.28506
Bola3	7.40986e-23	1.14677	0.159	0.005	2.39227e-18	naive T cell CD4+-CD20 CSF_vs_naive T cell CD4+-Isotype CSF	1.27051	0.0254401
Snx3	7.0718e-14	1.13844	0.311	0.124	2.28313e-09	naive T cell CD4+-CD20 CSF_vs_naive T cell CD4+-Isotype CSF	2.49897	0.589415
Raly	1.87414e-16	1.12855	0.29	0.089	6.05066e-12	naive T cell CD4+-CD20 CSF_vs_naive T cell CD4+-Isotype CSF	2.1995	0.463368
Gnb2	1.55306e-16	1.12685	0.307	0.101	5.01407e-12	naive T cell CD4+-CD20 CSF_vs_naive T cell CD4+-Isotype CSF	2.3949	0.554576
Tmem134	2.67661e-16	1.11087	0.208	0.043	8.64143e-12	naive T cell CD4+-CD20 CSF_vs_naive T cell CD4+-Isotype CSF	1.62336	0.214656
Plac8	9.58588e-09	1.10318	0.117	0.026	0.00030948	naive T cell CD4+-CD20 CSF_vs_naive T cell CD4+-Isotype CSF	1.61511	0.217304
Ndufab1	1.06956e-24	1.10306	0.18	0.008	3.45306e-20	naive T cell CD4+-CD20 CSF_vs_naive T cell CD4+-Isotype CSF	1.21171	0.0296121
Vps37b	3.68627e-10	1.10288	0.208	0.074	1.19011e-05	naive T cell CD4+-CD20 CSF_vs_naive T cell CD4+-Isotype CSF	2.13077	0.457643
Sdhaf1	9.24537e-18	1.10081	0.184	0.026	2.98487e-13	naive T cell CD4+-CD20 CSF_vs_naive T cell CD4+-Isotype CSF	1.38024	0.109803
Gfap	7.88135e-24	1.09689	0.191	0.012	2.5445e-19	naive T cell CD4+-CD20 CSF_vs_naive T cell CD4+-Isotype CSF	1.36189	0.104236
Rgs2	7.03038e-10	1.09522	0.194	0.066	2.26976e-05	naive T cell CD4+-CD20 CSF_vs_naive T cell CD4+-Isotype CSF	1.96625	0.3884
Tnfrsf4	5.24382e-07	1.09253	0.29	0.165	0.0169297	naive T cell CD4+-CD20 CSF_vs_naive T cell CD4+-Isotype CSF	4.04907	1.3677
Cryab	6.80477e-18	1.0878	0.194	0.029	2.19692e-13	naive T cell CD4+-CD20 CSF_vs_naive T cell CD4+-Isotype CSF	1.59518	0.220977
Ranbp1	6.97961e-19	1.08557	0.226	0.041	2.25337e-14	naive T cell CD4+-CD20 CSF_vs_naive T cell CD4+-Isotype CSF	1.58025	0.215825
Aup1	1.26382e-14	1.08396	0.251	0.074	4.08024e-10	naive T cell CD4+-CD20 CSF_vs_naive T cell CD4+-Isotype CSF	1.98881	0.409918
Limd2	3.57312e-19	1.08095	0.678	0.515	1.15358e-14	naive T cell CD4+-CD20 CSF_vs_naive T cell CD4+-Isotype CSF	9.36554	3.89999
Srp9	3.5477e-11	1.07494	0.297	0.133	1.14537e-06	naive T cell CD4+-CD20 CSF_vs_naive T cell CD4+-Isotype CSF	2.50972	0.666029
C1qa	2.70135e-11	1.07446	0.117	0.017	8.72131e-07	naive T cell CD4+-CD20 CSF_vs_naive T cell CD4+-Isotype CSF	1.36302	0.122079
Slc25a39	7.89914e-16	1.07008	0.148	0.017	2.55024e-11	naive T cell CD4+-CD20 CSF_vs_naive T cell CD4+-Isotype CSF	1.29913	0.0950567
Trir	2.4391e-16	1.06885	0.24	0.058	7.87463e-12	naive T cell CD4+-CD20 CSF_vs_naive T cell CD4+-Isotype CSF	1.82056	0.344555
Tnfaip3	7.55886e-08	1.05873	0.254	0.126	0.00244038	naive T cell CD4+-CD20 CSF_vs_naive T cell CD4+-Isotype CSF	2.92119	0.882381
mt-Nd1	3.41025e-31	1.05309	0.83	0.657	1.101e-26	naive T cell CD4+-CD20 CSF_vs_naive T cell CD4+-Isotype CSF	14.9729	6.69791
Ifitm3	7.85616e-10	1.04956	0.106	0.017	2.53636e-05	naive T cell CD4+-CD20 CSF_vs_naive T cell CD4+-Isotype CSF	1.44788	0.182605
Zcrb1	2.55411e-18	1.04816	0.166	0.017	8.24593e-14	naive T cell CD4+-CD20 CSF_vs_naive T cell CD4+-Isotype CSF	1.26495	0.0952964
Hif1a	1.32246e-08	1.04707	0.265	0.127	0.000426957	naive T cell CD4+-CD20 CSF_vs_naive T cell CD4+-Isotype CSF	2.5259	0.70636
Hmgn1	5.01356e-14	1.03351	0.219	0.058	1.61863e-09	naive T cell CD4+-CD20 CSF_vs_naive T cell CD4+-Isotype CSF	1.66583	0.302313
Ramp1	1.04844e-10	1.03258	0.223	0.08	3.3849e-06	naive T cell CD4+-CD20 CSF_vs_naive T cell CD4+-Isotype CSF	1.93567	0.435061
Apod	2.18777e-15	1.02785	0.138	0.014	7.06321e-11	naive T cell CD4+-CD20 CSF_vs_naive T cell CD4+-Isotype CSF	1.22312	0.0903109
Gpm6b	3.06274e-16	1.02511	0.152	0.017	9.88807e-12	naive T cell CD4+-CD20 CSF_vs_naive T cell CD4+-Isotype CSF	1.27022	0.115524
Eif5a	3.25612e-11	1.0239	0.466	0.296	1.05124e-06	naive T cell CD4+-CD20 CSF_vs_naive T cell CD4+-Isotype CSF	4.94489	1.9236
Med28	6.97989e-15	1.02256	0.254	0.074	2.25346e-10	naive T cell CD4+-CD20 CSF_vs_naive T cell CD4+-Isotype CSF	1.86916	0.412326
Rwdd1	4.95058e-16	1.02175	0.212	0.046	1.5983e-11	naive T cell CD4+-CD20 CSF_vs_naive T cell CD4+-Isotype CSF	1.44226	0.202852
Srrm2	1.12278e-12	1.02127	0.431	0.24	3.62488e-08	naive T cell CD4+-CD20 CSF_vs_naive T cell CD4+-Isotype CSF	4.01842	1.47249
Capg	4.08316e-09	1.01256	0.191	0.067	0.000131825	naive T cell CD4+-CD20 CSF_vs_naive T cell CD4+-Isotype CSF	1.76472	0.370379
Ostf1	5.24704e-14	1.00906	0.226	0.063	1.69401e-09	naive T cell CD4+-CD20 CSF_vs_naive T cell CD4+-Isotype CSF	1.59923	0.291476
Cmtm7	2.74463e-17	0.998928	0.159	0.017	8.86104e-13	naive T cell CD4+-CD20 CSF_vs_naive T cell CD4+-Isotype CSF	1.19455	0.0980923
Kif5b	4.00693e-10	0.997738	0.29	0.133	1.29364e-05	naive T cell CD4+-CD20 CSF_vs_naive T cell CD4+-Isotype CSF	2.44348	0.724442
Nudc	5.95054e-15	0.988017	0.184	0.035	1.92113e-10	naive T cell CD4+-CD20 CSF_vs_naive T cell CD4+-Isotype CSF	1.33676	0.178127
C1qbp	4.28045e-18	0.987112	0.152	0.012	1.38194e-13	naive T cell CD4+-CD20 CSF_vs_naive T cell CD4+-Isotype CSF	1.11457	0.0667716
Uqcrfs1	1.18206e-14	0.984696	0.226	0.058	3.81629e-10	naive T cell CD4+-CD20 CSF_vs_naive T cell CD4+-Isotype CSF	1.57881	0.303155
S100a1	8.95816e-16	0.978968	0.113	0.005	2.89214e-11	naive T cell CD4+-CD20 CSF_vs_naive T cell CD4+-Isotype CSF	1.02956	0.02968
Smdt1	1.56435e-11	0.97613	0.343	0.164	5.0505e-07	naive T cell CD4+-CD20 CSF_vs_naive T cell CD4+-Isotype CSF	2.6233	0.841874
Twistnb	6.49004e-13	0.973133	0.145	0.025	2.09531e-08	naive T cell CD4+-CD20 CSF_vs_naive T cell CD4+-Isotype CSF	1.19351	0.117369
Rp9	2.8351e-09	0.972802	0.219	0.086	9.15312e-05	naive T cell CD4+-CD20 CSF_vs_naive T cell CD4+-Isotype CSF	1.75684	0.404654
Rtraf	4.02699e-11	0.971215	0.3	0.132	1.30012e-06	naive T cell CD4+-CD20 CSF_vs_naive T cell CD4+-Isotype CSF	2.33649	0.701865
Nol7	1.04875e-12	0.971132	0.332	0.144	3.3859e-08	naive T cell CD4+-CD20 CSF_vs_naive T cell CD4+-Isotype CSF	2.54476	0.808203
Ndufb2	4.72298e-16	0.970189	0.177	0.028	1.52481e-11	naive T cell CD4+-CD20 CSF_vs_naive T cell CD4+-Isotype CSF	1.23059	0.138581
Crlf2	5.59871e-10	0.954011	0.155	0.041	1.80754e-05	naive T cell CD4+-CD20 CSF_vs_naive T cell CD4+-Isotype CSF	1.31352	0.194229
mt-Nd4	1.48759e-24	0.953705	0.813	0.672	4.80269e-20	naive T cell CD4+-CD20 CSF_vs_naive T cell CD4+-Isotype CSF	14.5239	7.01508
Rhoa	1.63606e-12	0.947569	0.449	0.256	5.28202e-08	naive T cell CD4+-CD20 CSF_vs_naive T cell CD4+-Isotype CSF	3.75724	1.46665
Chchd10	8.32771e-09	0.936952	0.201	0.077	0.00026886	naive T cell CD4+-CD20 CSF_vs_naive T cell CD4+-Isotype CSF	1.69093	0.405568
Rexo2	4.76503e-12	0.933312	0.191	0.051	1.53839e-07	naive T cell CD4+-CD20 CSF_vs_naive T cell CD4+-Isotype CSF	1.41697	0.265656
Tyrobp	2.19527e-10	0.927956	0.102	0.014	7.08743e-06	naive T cell CD4+-CD20 CSF_vs_naive T cell CD4+-Isotype CSF	1.11092	0.109505
Bsg	6.87504e-11	0.919467	0.166	0.043	2.21961e-06	naive T cell CD4+-CD20 CSF_vs_naive T cell CD4+-Isotype CSF	1.29003	0.210749
Dusp5	4.62454e-09	0.919321	0.106	0.02	0.000149303	naive T cell CD4+-CD20 CSF_vs_naive T cell CD4+-Isotype CSF	1.05954	0.0889987
Cdk2ap2	4.02326e-08	0.917481	0.403	0.259	0.00129891	naive T cell CD4+-CD20 CSF_vs_naive T cell CD4+-Isotype CSF	3.87068	1.5787
Stub1	3.03511e-13	0.903633	0.138	0.02	9.79886e-09	naive T cell CD4+-CD20 CSF_vs_naive T cell CD4+-Isotype CSF	1.06834	0.105607
Mtdh	5.99417e-09	0.901598	0.187	0.066	0.000193522	naive T cell CD4+-CD20 CSF_vs_naive T cell CD4+-Isotype CSF	1.48142	0.328291
Dnajc3	1.96145e-09	0.898742	0.194	0.067	6.33253e-05	naive T cell CD4+-CD20 CSF_vs_naive T cell CD4+-Isotype CSF	1.51822	0.350659
Pole4	1.72299e-13	0.896465	0.191	0.044	5.56269e-09	naive T cell CD4+-CD20 CSF_vs_naive T cell CD4+-Isotype CSF	1.25705	0.212491
Dbi	1.96902e-07	0.885991	0.336	0.207	0.00635697	naive T cell CD4+-CD20 CSF_vs_naive T cell CD4+-Isotype CSF	3.39435	1.37785
mt-Co3	1.75231e-50	0.885957	0.982	0.94	5.65735e-46	naive T cell CD4+-CD20 CSF_vs_naive T cell CD4+-Isotype CSF	50.6052	26.925
mt-Atp6	6.63926e-55	0.875181	0.993	0.962	2.14349e-50	naive T cell CD4+-CD20 CSF_vs_naive T cell CD4+-Isotype CSF	66.8688	36.0011
Saraf	1.5393e-10	0.865877	0.261	0.104	4.96963e-06	naive T cell CD4+-CD20 CSF_vs_naive T cell CD4+-Isotype CSF	1.92674	0.605937
Map4	9.6123e-09	0.865759	0.159	0.049	0.000310333	naive T cell CD4+-CD20 CSF_vs_naive T cell CD4+-Isotype CSF	1.39635	0.315017
Ube2s	1.49262e-07	0.863357	0.148	0.051	0.00481893	naive T cell CD4+-CD20 CSF_vs_naive T cell CD4+-Isotype CSF	1.3087	0.269025
Fam104a	2.19157e-13	0.861432	0.166	0.032	7.07547e-09	naive T cell CD4+-CD20 CSF_vs_naive T cell CD4+-Isotype CSF	1.08534	0.147781
Rps12	5.14422e-32	0.856683	0.954	0.926	1.66081e-27	naive T cell CD4+-CD20 CSF_vs_naive T cell CD4+-Isotype CSF	44.1215	23.917
Cd47	3.16031e-08	0.847951	0.237	0.106	0.00102031	naive T cell CD4+-CD20 CSF_vs_naive T cell CD4+-Isotype CSF	1.8373	0.576328
Dbndd2	3.10731e-14	0.839035	0.113	0.008	1.00319e-09	naive T cell CD4+-CD20 CSF_vs_naive T cell CD4+-Isotype CSF	0.893718	0.0586211
Bhlhe40	2.21362e-07	0.831968	0.191	0.078	0.00714669	naive T cell CD4+-CD20 CSF_vs_naive T cell CD4+-Isotype CSF	1.78093	0.562222
Glul	1.05513e-08	0.830888	0.173	0.058	0.000340648	naive T cell CD4+-CD20 CSF_vs_naive T cell CD4+-Isotype CSF	1.39533	0.346614
H2-K1	5.32042e-18	0.829012	0.876	0.828	1.7177e-13	naive T cell CD4+-CD20 CSF_vs_naive T cell CD4+-Isotype CSF	22.1964	12.0576
Vti1b	4.37362e-11	0.827044	0.138	0.028	1.41202e-06	naive T cell CD4+-CD20 CSF_vs_naive T cell CD4+-Isotype CSF	0.998244	0.126376
Rheb	1.89804e-10	0.82575	0.127	0.025	6.12781e-06	naive T cell CD4+-CD20 CSF_vs_naive T cell CD4+-Isotype CSF	0.999988	0.128371
Rnaset2b	6.15491e-10	0.817804	0.106	0.017	1.98711e-05	naive T cell CD4+-CD20 CSF_vs_naive T cell CD4+-Isotype CSF	0.908968	0.0829669
Pdia3	6.79054e-08	0.811931	0.244	0.115	0.00219233	naive T cell CD4+-CD20 CSF_vs_naive T cell CD4+-Isotype CSF	1.82814	0.610962
Iscu	2.58675e-12	0.809765	0.117	0.014	8.35133e-08	naive T cell CD4+-CD20 CSF_vs_naive T cell CD4+-Isotype CSF	0.883461	0.0744669
Pak2	1.9619e-06	0.804023	0.258	0.144	0.06334	naive T cell CD4+-CD20 CSF_vs_naive T cell CD4+-Isotype CSF	2.08636	0.767714
Rbm38	1.07359e-06	0.802977	0.201	0.093	0.034661	naive T cell CD4+-CD20 CSF_vs_naive T cell CD4+-Isotype CSF	1.52998	0.450097
Manf	3.85825e-10	0.800652	0.155	0.04	1.24564e-05	naive T cell CD4+-CD20 CSF_vs_naive T cell CD4+-Isotype CSF	1.09042	0.200089
Rab2a	1.03001e-10	0.800205	0.163	0.041	3.3254e-06	naive T cell CD4+-CD20 CSF_vs_naive T cell CD4+-Isotype CSF	1.08461	0.197125
Ptgds	6.19134e-09	0.799381	0.113	0.023	0.000199887	naive T cell CD4+-CD20 CSF_vs_naive T cell CD4+-Isotype CSF	1.24118	0.287775
Gemin7	9.26028e-13	0.776351	0.131	0.018	2.98968e-08	naive T cell CD4+-CD20 CSF_vs_naive T cell CD4+-Isotype CSF	0.83488	0.0712793
Pink1	8.71665e-11	0.771569	0.12	0.02	2.81417e-06	naive T cell CD4+-CD20 CSF_vs_naive T cell CD4+-Isotype CSF	0.88372	0.103446
Mvb12a	7.2788e-09	0.759534	0.141	0.038	0.000234996	naive T cell CD4+-CD20 CSF_vs_naive T cell CD4+-Isotype CSF	0.999137	0.180864
Pop5	3.37779e-09	0.75792	0.173	0.055	0.000109052	naive T cell CD4+-CD20 CSF_vs_naive T cell CD4+-Isotype CSF	1.14113	0.266156
Trf	2.66203e-07	0.749864	0.102	0.025	0.00859436	naive T cell CD4+-CD20 CSF_vs_naive T cell CD4+-Isotype CSF	0.977147	0.17573
Gadd45gip1	2.20073e-10	0.749238	0.106	0.015	7.10506e-06	naive T cell CD4+-CD20 CSF_vs_naive T cell CD4+-Isotype CSF	0.815839	0.0802749
Mlf2	1.05302e-06	0.743478	0.17	0.07	0.0339968	naive T cell CD4+-CD20 CSF_vs_naive T cell CD4+-Isotype CSF	1.17288	0.297855
Adipor1	1.14987e-07	0.735662	0.127	0.037	0.00371236	naive T cell CD4+-CD20 CSF_vs_naive T cell CD4+-Isotype CSF	0.98439	0.191711
Dynll2	2.59308e-08	0.728619	0.113	0.026	0.000837175	naive T cell CD4+-CD20 CSF_vs_naive T cell CD4+-Isotype CSF	0.870919	0.129065
Fdx2	2.48588e-11	0.719732	0.117	0.017	8.02566e-07	naive T cell CD4+-CD20 CSF_vs_naive T cell CD4+-Isotype CSF	0.779775	0.080698
Mrpl57	3.00644e-09	0.707927	0.145	0.038	9.7063e-05	naive T cell CD4+-CD20 CSF_vs_naive T cell CD4+-Isotype CSF	0.944994	0.190724
Dnajb1	8.85547e-08	0.707731	0.138	0.041	0.00285899	naive T cell CD4+-CD20 CSF_vs_naive T cell CD4+-Isotype CSF	1.01602	0.234375
mt-Nd2	6.71626e-14	0.706551	0.799	0.75	2.16834e-09	naive T cell CD4+-CD20 CSF_vs_naive T cell CD4+-Isotype CSF	14.6177	8.57027
Mpc2	2.66844e-07	0.701364	0.187	0.077	0.00861507	naive T cell CD4+-CD20 CSF_vs_naive T cell CD4+-Isotype CSF	1.1758	0.338094
Zfp706	6.37558e-07	0.697353	0.201	0.089	0.0205836	naive T cell CD4+-CD20 CSF_vs_naive T cell CD4+-Isotype CSF	1.4546	0.51376
Marc2	1.13293e-11	0.696454	0.138	0.025	3.65768e-07	naive T cell CD4+-CD20 CSF_vs_naive T cell CD4+-Isotype CSF	0.815507	0.120326
Hnrnpdl	2.36026e-07	0.692653	0.163	0.06	0.00762009	naive T cell CD4+-CD20 CSF_vs_naive T cell CD4+-Isotype CSF	1.09164	0.294131
Chmp4b	9.88196e-07	0.683988	0.187	0.081	0.0319039	naive T cell CD4+-CD20 CSF_vs_naive T cell CD4+-Isotype CSF	1.24245	0.395799
Hnrnpab	2.59667e-06	0.680753	0.201	0.095	0.0838334	naive T cell CD4+-CD20 CSF_vs_naive T cell CD4+-Isotype CSF	1.42881	0.515189
Ap3s1	8.60776e-08	0.679791	0.124	0.034	0.00277902	naive T cell CD4+-CD20 CSF_vs_naive T cell CD4+-Isotype CSF	0.87731	0.171922
Mcrip1	3.13443e-11	0.677905	0.127	0.021	1.01195e-06	naive T cell CD4+-CD20 CSF_vs_naive T cell CD4+-Isotype CSF	0.761849	0.101283
Fam50a	5.44299e-09	0.676499	0.102	0.018	0.000175727	naive T cell CD4+-CD20 CSF_vs_naive T cell CD4+-Isotype CSF	0.743947	0.0911561
Rpl13a	6.79153e-23	0.672786	0.943	0.934	2.19265e-18	naive T cell CD4+-CD20 CSF_vs_naive T cell CD4+-Isotype CSF	29.3957	18.067
Aldoc	9.13248e-11	0.65299	0.106	0.014	2.94842e-06	naive T cell CD4+-CD20 CSF_vs_naive T cell CD4+-Isotype CSF	0.727859	0.0988503
Abhd8	3.54869e-07	0.638299	0.141	0.047	0.011457	naive T cell CD4+-CD20 CSF_vs_naive T cell CD4+-Isotype CSF	0.918361	0.232489
Tigd2	1.53024e-08	0.636596	0.106	0.021	0.000494039	naive T cell CD4+-CD20 CSF_vs_naive T cell CD4+-Isotype CSF	0.707782	0.0984952
Emc10	1.57938e-06	0.63013	0.145	0.054	0.0509903	naive T cell CD4+-CD20 CSF_vs_naive T cell CD4+-Isotype CSF	0.978599	0.278409
Arhgap31	1.23104e-06	0.629138	0.113	0.034	0.0397441	naive T cell CD4+-CD20 CSF_vs_naive T cell CD4+-Isotype CSF	0.829044	0.182591
Rps6	3.68032e-17	0.618173	0.901	0.887	1.18819e-12	naive T cell CD4+-CD20 CSF_vs_naive T cell CD4+-Isotype CSF	23.2386	14.7914
Fkbp4	2.31294e-06	0.615091	0.138	0.051	0.0746732	naive T cell CD4+-CD20 CSF_vs_naive T cell CD4+-Isotype CSF	0.893645	0.236339
Cyc1	7.32804e-08	0.605355	0.134	0.038	0.00236586	naive T cell CD4+-CD20 CSF_vs_naive T cell CD4+-Isotype CSF	0.862311	0.224115
Ddost	2.84539e-07	0.605221	0.12	0.034	0.00918635	naive T cell CD4+-CD20 CSF_vs_naive T cell CD4+-Isotype CSF	0.832051	0.204336
Rnf10	3.11005e-07	0.600663	0.113	0.031	0.0100408	naive T cell CD4+-CD20 CSF_vs_naive T cell CD4+-Isotype CSF	0.735462	0.144452
Rab11a	4.18702e-08	0.59721	0.102	0.021	0.00135178	naive T cell CD4+-CD20 CSF_vs_naive T cell CD4+-Isotype CSF	0.665383	0.10087
Yeats4	2.96238e-07	0.574818	0.117	0.032	0.00956405	naive T cell CD4+-CD20 CSF_vs_naive T cell CD4+-Isotype CSF	0.707355	0.146269
Rpl23a	3.57778e-07	0.566122	0.611	0.542	0.0115508	naive T cell CD4+-CD20 CSF_vs_naive T cell CD4+-Isotype CSF	6.9653	4.38
Rack1	9.43048e-11	0.556502	0.855	0.85	3.04463e-06	naive T cell CD4+-CD20 CSF_vs_naive T cell CD4+-Isotype CSF	18.6783	12.3803
Ube2d2a	3.89514e-08	0.552329	0.208	0.08	0.00125755	naive T cell CD4+-CD20 CSF_vs_naive T cell CD4+-Isotype CSF	1.2234	0.516176
mt-Co2	7.27051e-28	0.539168	0.989	0.974	2.34728e-23	naive T cell CD4+-CD20 CSF_vs_naive T cell CD4+-Isotype CSF	55.0864	37.5969
Rpl13	5.11701e-36	0.533559	0.996	0.998	1.65203e-31	naive T cell CD4+-CD20 CSF_vs_naive T cell CD4+-Isotype CSF	96.4192	66.3019
Rplp1	1.68559e-35	0.519861	0.996	0.998	5.44191e-31	naive T cell CD4+-CD20 CSF_vs_naive T cell CD4+-Isotype CSF	88.0173	61.0842
Rps14	1.06431e-24	0.517197	0.989	0.983	3.43611e-20	naive T cell CD4+-CD20 CSF_vs_naive T cell CD4+-Isotype CSF	49.5482	34.3194
Rpl5	4.7866e-08	0.498245	0.813	0.77	0.00154535	naive T cell CD4+-CD20 CSF_vs_naive T cell CD4+-Isotype CSF	12.4702	8.53646
Rpl12	1.24157e-13	0.471164	0.933	0.934	4.0084e-09	naive T cell CD4+-CD20 CSF_vs_naive T cell CD4+-Isotype CSF	28.9611	20.6134
Rpl17	9.35896e-23	0.466142	0.993	0.98	3.02154e-18	naive T cell CD4+-CD20 CSF_vs_naive T cell CD4+-Isotype CSF	51.8093	37.2285
Rpl26	7.17713e-17	0.445585	0.986	0.972	2.31714e-12	naive T cell CD4+-CD20 CSF_vs_naive T cell CD4+-Isotype CSF	42.629	31.0362
Rplp2	1.0186e-15	0.422995	0.993	0.975	3.28854e-11	naive T cell CD4+-CD20 CSF_vs_naive T cell CD4+-Isotype CSF	44.0984	32.6377
mt-Cytb	4.85417e-14	0.387361	0.975	0.972	1.56717e-09	naive T cell CD4+-CD20 CSF_vs_naive T cell CD4+-Isotype CSF	40.1466	30.4577
Rps23	2.17512e-16	0.375685	0.996	0.983	7.02237e-12	naive T cell CD4+-CD20 CSF_vs_naive T cell CD4+-Isotype CSF	53.71	41.1671
Rpl10	1.29257e-10	0.33848	0.979	0.965	4.17307e-06	naive T cell CD4+-CD20 CSF_vs_naive T cell CD4+-Isotype CSF	39.3589	30.9188
Rpl27a	1.44806e-13	0.291689	0.996	0.995	4.67507e-09	naive T cell CD4+-CD20 CSF_vs_naive T cell CD4+-Isotype CSF	68.1124	55.461
Rps18	3.55876e-07	0.254115	0.975	0.991	0.0114895	naive T cell CD4+-CD20 CSF_vs_naive T cell CD4+-Isotype CSF	51.1419	42.721
Rpl18	2.95759e-12	-0.273293	0.979	0.997	9.54858e-08	naive T cell CD4+-CD20 CSF_vs_naive T cell CD4+-Isotype CSF	50.6455	61.4169
Rps20	7.62285e-12	-0.275023	1	1	2.46104e-07	naive T cell CD4+-CD20 CSF_vs_naive T cell CD4+-Isotype CSF	86.7396	105.166
Rpl9	2.23942e-13	-0.279992	0.996	0.998	7.22998e-09	naive T cell CD4+-CD20 CSF_vs_naive T cell CD4+-Isotype CSF	60.2421	73.3594
Rpl6	2.32866e-10	-0.298668	0.961	0.991	7.51809e-06	naive T cell CD4+-CD20 CSF_vs_naive T cell CD4+-Isotype CSF	34.2685	42.3805
Rps28	4.48052e-12	-0.312948	0.915	0.991	1.44654e-07	naive T cell CD4+-CD20 CSF_vs_naive T cell CD4+-Isotype CSF	34.9968	43.7169
Rps3a1	1.40139e-17	-0.313117	0.996	0.998	4.5244e-13	naive T cell CD4+-CD20 CSF_vs_naive T cell CD4+-Isotype CSF	64.5859	80.4831
Cd3d	4.03437e-07	-0.315217	0.777	0.904	0.013025	naive T cell CD4+-CD20 CSF_vs_naive T cell CD4+-Isotype CSF	12.1367	15.3447
Cd247	6.03581e-07	-0.324879	0.3	0.516	0.0194866	naive T cell CD4+-CD20 CSF_vs_naive T cell CD4+-Isotype CSF	2.70166	3.63655
Rpl36al	3.88819e-07	-0.325321	0.753	0.904	0.012553	naive T cell CD4+-CD20 CSF_vs_naive T cell CD4+-Isotype CSF	10.3866	13.2668
Rplp0	3.18466e-12	-0.329905	0.986	0.997	1.02817e-07	naive T cell CD4+-CD20 CSF_vs_naive T cell CD4+-Isotype CSF	64.0661	80.7835
Rpl36	5.29794e-15	-0.331758	0.979	0.998	1.71044e-10	naive T cell CD4+-CD20 CSF_vs_naive T cell CD4+-Isotype CSF	47.4304	59.9518
Rpl36a	2.96797e-08	-0.333152	0.859	0.953	0.00095821	naive T cell CD4+-CD20 CSF_vs_naive T cell CD4+-Isotype CSF	21.0652	26.797
Rpl35a	9.97559e-19	-0.33371	0.993	1	3.22062e-14	naive T cell CD4+-CD20 CSF_vs_naive T cell CD4+-Isotype CSF	59.3988	75.1176
Rps4x	3.69854e-18	-0.34921	0.996	1	1.19408e-13	naive T cell CD4+-CD20 CSF_vs_naive T cell CD4+-Isotype CSF	64.1813	82.032
Hmgb1	2.92421e-06	-0.357516	0.396	0.605	0.0944081	naive T cell CD4+-CD20 CSF_vs_naive T cell CD4+-Isotype CSF	3.99023	5.39357
Gapdh	2.20675e-06	-0.359142	0.537	0.711	0.0712449	naive T cell CD4+-CD20 CSF_vs_naive T cell CD4+-Isotype CSF	6.00931	7.99058
Rbm39	1.40391e-07	-0.361824	0.527	0.766	0.00453253	naive T cell CD4+-CD20 CSF_vs_naive T cell CD4+-Isotype CSF	5.72587	7.64308
Rpl39	2.34341e-16	-0.369736	0.965	0.997	7.56571e-12	naive T cell CD4+-CD20 CSF_vs_naive T cell CD4+-Isotype CSF	52.6729	68.3516
Ms4a4b	2.92239e-06	-0.370364	0.558	0.744	0.0943494	naive T cell CD4+-CD20 CSF_vs_naive T cell CD4+-Isotype CSF	7.642	10.1713
Hsp90ab1	1.80649e-08	-0.370547	0.837	0.957	0.000583226	naive T cell CD4+-CD20 CSF_vs_naive T cell CD4+-Isotype CSF	19.7075	25.7716
Ptprcap	8.14855e-07	-0.372581	0.587	0.778	0.0263076	naive T cell CD4+-CD20 CSF_vs_naive T cell CD4+-Isotype CSF	6.97171	9.3207
Trbv16	6.93235e-11	-0.378397	0.951	0.985	2.23811e-06	naive T cell CD4+-CD20 CSF_vs_naive T cell CD4+-Isotype CSF	164.46	214.081
Hnrnpa2b1	5.49846e-07	-0.380154	0.537	0.732	0.0177518	naive T cell CD4+-CD20 CSF_vs_naive T cell CD4+-Isotype CSF	6.02113	8.13787
Uqcrh	1.45856e-07	-0.385267	0.703	0.838	0.00470897	naive T cell CD4+-CD20 CSF_vs_naive T cell CD4+-Isotype CSF	9.30654	12.4614
4930523C07Rik	1.86934e-06	-0.386609	0.081	0.216	0.0603517	naive T cell CD4+-CD20 CSF_vs_naive T cell CD4+-Isotype CSF	0.725256	1.25546
Eef2	2.87864e-07	-0.392772	0.686	0.87	0.00929368	naive T cell CD4+-CD20 CSF_vs_naive T cell CD4+-Isotype CSF	10.5022	14.1014
Tmem258	1.35442e-06	-0.399166	0.286	0.487	0.0437276	naive T cell CD4+-CD20 CSF_vs_naive T cell CD4+-Isotype CSF	2.32611	3.38629
Ftl1	7.80808e-13	-0.400649	0.827	0.946	2.52084e-08	naive T cell CD4+-CD20 CSF_vs_naive T cell CD4+-Isotype CSF	14.7723	19.8211
Actg1	4.10889e-10	-0.41954	0.852	0.942	1.32656e-05	naive T cell CD4+-CD20 CSF_vs_naive T cell CD4+-Isotype CSF	19.5788	26.5241
Psmb2	4.18584e-07	-0.426275	0.145	0.314	0.013514	naive T cell CD4+-CD20 CSF_vs_naive T cell CD4+-Isotype CSF	1.06327	1.77254
Sap18	1.03122e-06	-0.427709	0.251	0.446	0.033293	naive T cell CD4+-CD20 CSF_vs_naive T cell CD4+-Isotype CSF	1.91582	2.92206
Sumo1	2.58279e-06	-0.430625	0.208	0.38	0.0833854	naive T cell CD4+-CD20 CSF_vs_naive T cell CD4+-Isotype CSF	1.4661	2.32386
Cox7c	1.84772e-07	-0.433593	0.551	0.735	0.00596537	naive T cell CD4+-CD20 CSF_vs_naive T cell CD4+-Isotype CSF	5.83624	8.23298
Cd3g	1.42291e-09	-0.438442	0.678	0.867	4.59386e-05	naive T cell CD4+-CD20 CSF_vs_naive T cell CD4+-Isotype CSF	10.1031	14.0463
Arhgdib	2.22852e-08	-0.44103	0.671	0.845	0.000719477	naive T cell CD4+-CD20 CSF_vs_naive T cell CD4+-Isotype CSF	8.94317	12.4986
Arhgap45	1.4713e-06	-0.443328	0.304	0.501	0.0475009	naive T cell CD4+-CD20 CSF_vs_naive T cell CD4+-Isotype CSF	2.5397	3.81307
Ltb	5.76445e-08	-0.447173	0.527	0.72	0.00186105	naive T cell CD4+-CD20 CSF_vs_naive T cell CD4+-Isotype CSF	6.62727	9.39876
Slfn2	1.86265e-06	-0.447635	0.272	0.475	0.0601355	naive T cell CD4+-CD20 CSF_vs_naive T cell CD4+-Isotype CSF	2.60753	3.91996
Smc4	7.62879e-07	-0.448202	0.293	0.479	0.0246295	naive T cell CD4+-CD20 CSF_vs_naive T cell CD4+-Isotype CSF	2.70824	4.0593
2310001H17Rik	1.53729e-07	-0.453553	0.208	0.403	0.00496314	naive T cell CD4+-CD20 CSF_vs_naive T cell CD4+-Isotype CSF	1.86721	2.92638
Laptm5	9.15561e-08	-0.455766	0.481	0.698	0.00295589	naive T cell CD4+-CD20 CSF_vs_naive T cell CD4+-Isotype CSF	4.93184	7.13558
Gdi2	1.57084e-06	-0.457868	0.223	0.403	0.0507145	naive T cell CD4+-CD20 CSF_vs_naive T cell CD4+-Isotype CSF	1.65529	2.64707
Actb	8.06359e-20	-0.462923	0.996	0.998	2.60333e-15	naive T cell CD4+-CD20 CSF_vs_naive T cell CD4+-Isotype CSF	59.1341	81.8847
Morf4l1	1.58151e-06	-0.466778	0.339	0.542	0.0510592	naive T cell CD4+-CD20 CSF_vs_naive T cell CD4+-Isotype CSF	2.8117	4.26784
Cd2	5.7112e-08	-0.471519	0.47	0.68	0.00184386	naive T cell CD4+-CD20 CSF_vs_naive T cell CD4+-Isotype CSF	4.48234	6.60164
Nsa2	7.57937e-09	-0.47436	0.583	0.792	0.0002447	naive T cell CD4+-CD20 CSF_vs_naive T cell CD4+-Isotype CSF	6.43239	9.32583
Rhoh	2.83783e-06	-0.47721	0.198	0.363	0.0916194	naive T cell CD4+-CD20 CSF_vs_naive T cell CD4+-Isotype CSF	1.40903	2.35349
Fxyd5	2.9655e-07	-0.481144	0.544	0.749	0.00957412	naive T cell CD4+-CD20 CSF_vs_naive T cell CD4+-Isotype CSF	6.22872	9.09021
Cnn2	4.65568e-09	-0.481534	0.431	0.689	0.000150309	naive T cell CD4+-CD20 CSF_vs_naive T cell CD4+-Isotype CSF	4.45164	6.61173
Cyb5a	2.14149e-08	-0.485199	0.251	0.462	0.00069138	naive T cell CD4+-CD20 CSF_vs_naive T cell CD4+-Isotype CSF	2.04792	3.26641
Arhgap30	2.42148e-06	-0.489296	0.067	0.191	0.0781775	naive T cell CD4+-CD20 CSF_vs_naive T cell CD4+-Isotype CSF	0.451521	1.03759
Dusp11	5.05721e-07	-0.489826	0.18	0.354	0.0163272	naive T cell CD4+-CD20 CSF_vs_naive T cell CD4+-Isotype CSF	1.26151	2.17579
Cd200	1.50673e-06	-0.494582	0.042	0.156	0.0486446	naive T cell CD4+-CD20 CSF_vs_naive T cell CD4+-Isotype CSF	0.282568	0.807027
Ndufa3	5.46344e-09	-0.501661	0.3	0.547	0.000176387	naive T cell CD4+-CD20 CSF_vs_naive T cell CD4+-Isotype CSF	2.51241	3.97302
Cct8	1.22e-06	-0.502215	0.138	0.299	0.0393878	naive T cell CD4+-CD20 CSF_vs_naive T cell CD4+-Isotype CSF	0.95371	1.76721
Abracl	8.94374e-08	-0.503567	0.346	0.541	0.00288749	naive T cell CD4+-CD20 CSF_vs_naive T cell CD4+-Isotype CSF	2.44335	3.88168
Rpl41	3.53632e-31	-0.513156	0.986	1	1.1417e-26	naive T cell CD4+-CD20 CSF_vs_naive T cell CD4+-Isotype CSF	74.355	106.544
Stat1	7.29538e-08	-0.51569	0.166	0.361	0.00235531	naive T cell CD4+-CD20 CSF_vs_naive T cell CD4+-Isotype CSF	1.79139	2.99079
Ptpn6	6.31611e-07	-0.515832	0.194	0.375	0.0203916	naive T cell CD4+-CD20 CSF_vs_naive T cell CD4+-Isotype CSF	1.52004	2.60321
Sept9	1.68461e-06	-0.516421	0.127	0.276	0.0543876	naive T cell CD4+-CD20 CSF_vs_naive T cell CD4+-Isotype CSF	0.878296	1.68672
Il2rg	1.11299e-08	-0.518567	0.42	0.648	0.00035933	naive T cell CD4+-CD20 CSF_vs_naive T cell CD4+-Isotype CSF	4.23198	6.49498
Hspa8	1.08188e-12	-0.518896	0.717	0.916	3.49284e-08	naive T cell CD4+-CD20 CSF_vs_naive T cell CD4+-Isotype CSF	12.2859	18.0369
Dgka	8.10313e-07	-0.52221	0.184	0.351	0.026161	naive T cell CD4+-CD20 CSF_vs_naive T cell CD4+-Isotype CSF	1.26888	2.25846
Rpl37	2.14837e-31	-0.522501	0.972	0.994	6.936e-27	naive T cell CD4+-CD20 CSF_vs_naive T cell CD4+-Isotype CSF	51.1721	73.9423
Tcf25	3.27071e-07	-0.524351	0.173	0.352	0.0105595	naive T cell CD4+-CD20 CSF_vs_naive T cell CD4+-Isotype CSF	1.27123	2.26668
Rbis	1.67059e-06	-0.526224	0.173	0.328	0.053935	naive T cell CD4+-CD20 CSF_vs_naive T cell CD4+-Isotype CSF	1.06735	1.97731
Rapgef6	5.10755e-08	-0.527021	0.237	0.444	0.00164897	naive T cell CD4+-CD20 CSF_vs_naive T cell CD4+-Isotype CSF	2.07162	3.42605
Evl	5.78452e-09	-0.53129	0.191	0.401	0.000186753	naive T cell CD4+-CD20 CSF_vs_naive T cell CD4+-Isotype CSF	1.46127	2.55707
Lck	4.51966e-11	-0.531933	0.512	0.76	1.45917e-06	naive T cell CD4+-CD20 CSF_vs_naive T cell CD4+-Isotype CSF	5.24049	8.02291
Gimap3	2.61024e-08	-0.532863	0.314	0.547	0.000842715	naive T cell CD4+-CD20 CSF_vs_naive T cell CD4+-Isotype CSF	2.83879	4.55395
Gimap1	1.15578e-07	-0.534232	0.269	0.473	0.00373142	naive T cell CD4+-CD20 CSF_vs_naive T cell CD4+-Isotype CSF	2.08048	3.46106
Pnisr	3.09054e-06	-0.536609	0.102	0.236	0.0997782	naive T cell CD4+-CD20 CSF_vs_naive T cell CD4+-Isotype CSF	0.710538	1.48124
Snx1	2.68239e-06	-0.540833	0.035	0.141	0.086601	naive T cell CD4+-CD20 CSF_vs_naive T cell CD4+-Isotype CSF	0.217517	0.771258
Son	3.46754e-09	-0.542628	0.353	0.594	0.00011195	naive T cell CD4+-CD20 CSF_vs_naive T cell CD4+-Isotype CSF	3.14783	5.04183
Slfn1	1.90423e-07	-0.544595	0.106	0.263	0.0061478	naive T cell CD4+-CD20 CSF_vs_naive T cell CD4+-Isotype CSF	0.945712	1.83804
Nsmce1	1.60299e-06	-0.556394	0.078	0.207	0.0517524	naive T cell CD4+-CD20 CSF_vs_naive T cell CD4+-Isotype CSF	0.464028	1.15298
Gimap6	6.32361e-10	-0.56134	0.371	0.606	2.04158e-05	naive T cell CD4+-CD20 CSF_vs_naive T cell CD4+-Isotype CSF	3.40817	5.50486
Ikzf2	1.43356e-06	-0.5638	0.106	0.25	0.0462824	naive T cell CD4+-CD20 CSF_vs_naive T cell CD4+-Isotype CSF	0.956516	1.89204
Zfp36l1	5.69871e-08	-0.564449	0.343	0.548	0.00183983	naive T cell CD4+-CD20 CSF_vs_naive T cell CD4+-Isotype CSF	3.69986	5.95027
Tes	2.31179e-07	-0.571399	0.148	0.315	0.00746361	naive T cell CD4+-CD20 CSF_vs_naive T cell CD4+-Isotype CSF	1.03995	2.03128
Zdhhc20	2.06306e-06	-0.574361	0.067	0.19	0.0666058	naive T cell CD4+-CD20 CSF_vs_naive T cell CD4+-Isotype CSF	0.440186	1.14446
Ripor2	1.49008e-06	-0.577382	0.064	0.188	0.0481071	naive T cell CD4+-CD20 CSF_vs_naive T cell CD4+-Isotype CSF	0.418844	1.11711
Dennd2d	4.55459e-07	-0.584205	0.11	0.262	0.0147045	naive T cell CD4+-CD20 CSF_vs_naive T cell CD4+-Isotype CSF	0.749072	1.62223
Uqcrc2	8.76889e-07	-0.586764	0.11	0.251	0.0283104	naive T cell CD4+-CD20 CSF_vs_naive T cell CD4+-Isotype CSF	0.631209	1.44987
Lsm5	4.73446e-07	-0.590905	0.102	0.25	0.0152852	naive T cell CD4+-CD20 CSF_vs_naive T cell CD4+-Isotype CSF	0.605932	1.41884
Hypk	2.35614e-07	-0.59204	0.035	0.156	0.00760679	naive T cell CD4+-CD20 CSF_vs_naive T cell CD4+-Isotype CSF	0.216983	0.834452
Pdia4	1.47026e-06	-0.597234	0.035	0.142	0.0474672	naive T cell CD4+-CD20 CSF_vs_naive T cell CD4+-Isotype CSF	0.184466	0.791876
Tmsb10	7.96811e-41	-0.597883	1	1	2.5725e-36	naive T cell CD4+-CD20 CSF_vs_naive T cell CD4+-Isotype CSF	129.735	196.867
Nsg2	9.51706e-07	-0.602825	0.131	0.283	0.0307258	naive T cell CD4+-CD20 CSF_vs_naive T cell CD4+-Isotype CSF	0.872549	1.84382
Actn1	1.46368e-06	-0.603844	0.12	0.265	0.0472549	naive T cell CD4+-CD20 CSF_vs_naive T cell CD4+-Isotype CSF	0.760621	1.67572
Tubb4b	2.54615e-06	-0.605863	0.106	0.247	0.0822025	naive T cell CD4+-CD20 CSF_vs_naive T cell CD4+-Isotype CSF	0.727162	1.62855
Cd5	7.83315e-08	-0.607155	0.17	0.352	0.00252893	naive T cell CD4+-CD20 CSF_vs_naive T cell CD4+-Isotype CSF	1.26431	2.44912
Arl6ip1	1.49168e-10	-0.610386	0.353	0.609	4.81589e-06	naive T cell CD4+-CD20 CSF_vs_naive T cell CD4+-Isotype CSF	3.13332	5.3102
Hnrnpf	6.21475e-09	-0.616903	0.396	0.634	0.000200643	naive T cell CD4+-CD20 CSF_vs_naive T cell CD4+-Isotype CSF	3.51375	5.9222
Rassf5	1.21045e-06	-0.617501	0.088	0.225	0.0390792	naive T cell CD4+-CD20 CSF_vs_naive T cell CD4+-Isotype CSF	0.565673	1.40208
Rpl35	1.0442e-33	-0.623788	0.958	0.991	3.37121e-29	naive T cell CD4+-CD20 CSF_vs_naive T cell CD4+-Isotype CSF	35.6735	55.5107
Anp32a	1.00144e-12	-0.629679	0.371	0.646	3.23314e-08	naive T cell CD4+-CD20 CSF_vs_naive T cell CD4+-Isotype CSF	3.31545	5.67695
Apbb1ip	2.48633e-09	-0.630697	0.163	0.372	8.02712e-05	naive T cell CD4+-CD20 CSF_vs_naive T cell CD4+-Isotype CSF	1.28705	2.54106
Gm20400	8.9785e-10	-0.636384	0.304	0.53	2.89871e-05	naive T cell CD4+-CD20 CSF_vs_naive T cell CD4+-Isotype CSF	2.95643	5.14999
Kmt2e	1.40366e-08	-0.644297	0.159	0.349	0.000453172	naive T cell CD4+-CD20 CSF_vs_naive T cell CD4+-Isotype CSF	1.13902	2.34324
Dusp2	4.40521e-09	-0.646487	0.067	0.233	0.000142222	naive T cell CD4+-CD20 CSF_vs_naive T cell CD4+-Isotype CSF	0.551066	1.42796
Gm11808	2.43034e-14	-0.653074	0.587	0.812	7.84635e-10	naive T cell CD4+-CD20 CSF_vs_naive T cell CD4+-Isotype CSF	6.40099	10.6382
Ythdc1	7.16704e-08	-0.660105	0.071	0.221	0.00231388	naive T cell CD4+-CD20 CSF_vs_naive T cell CD4+-Isotype CSF	0.523563	1.40753
Cd27	1.83515e-09	-0.660341	0.187	0.395	5.92479e-05	naive T cell CD4+-CD20 CSF_vs_naive T cell CD4+-Isotype CSF	1.30547	2.64369
Cytip	1.14847e-09	-0.662348	0.3	0.533	3.70784e-05	naive T cell CD4+-CD20 CSF_vs_naive T cell CD4+-Isotype CSF	2.49843	4.53682
Ppp1r18	4.19192e-12	-0.662373	0.258	0.541	1.35336e-07	naive T cell CD4+-CD20 CSF_vs_naive T cell CD4+-Isotype CSF	2.31098	4.24024
Cd53	3.16805e-11	-0.662474	0.3	0.567	1.0228e-06	naive T cell CD4+-CD20 CSF_vs_naive T cell CD4+-Isotype CSF	2.44569	4.45381
Bloc1s1	3.70092e-08	-0.672801	0.099	0.259	0.00119484	naive T cell CD4+-CD20 CSF_vs_naive T cell CD4+-Isotype CSF	0.584635	1.52617
Il16	6.84016e-07	-0.679544	0.124	0.273	0.0220835	naive T cell CD4+-CD20 CSF_vs_naive T cell CD4+-Isotype CSF	0.78526	1.85933
Utrn	8.48632e-08	-0.683571	0.11	0.271	0.00273981	naive T cell CD4+-CD20 CSF_vs_naive T cell CD4+-Isotype CSF	0.70553	1.73927
Cd3e	7.39669e-17	-0.688958	0.664	0.867	2.38802e-12	naive T cell CD4+-CD20 CSF_vs_naive T cell CD4+-Isotype CSF	7.8769	13.3106
Pabpc1	2.56846e-12	-0.689853	0.516	0.737	8.29229e-08	naive T cell CD4+-CD20 CSF_vs_naive T cell CD4+-Isotype CSF	5.05229	8.76307
Tspan32	6.0874e-10	-0.692562	0.184	0.397	1.96532e-05	naive T cell CD4+-CD20 CSF_vs_naive T cell CD4+-Isotype CSF	1.24437	2.62724
Tra2b	2.25203e-11	-0.696212	0.223	0.476	7.27067e-07	naive T cell CD4+-CD20 CSF_vs_naive T cell CD4+-Isotype CSF	1.73302	3.42816
Myh9	5.94783e-10	-0.699514	0.346	0.576	1.92026e-05	naive T cell CD4+-CD20 CSF_vs_naive T cell CD4+-Isotype CSF	3.1231	5.69573
Tuba1b	2.37128e-09	-0.702625	0.205	0.415	7.65569e-05	naive T cell CD4+-CD20 CSF_vs_naive T cell CD4+-Isotype CSF	1.53658	3.1282
Ptprc	1.27804e-11	-0.703382	0.449	0.704	4.12615e-07	naive T cell CD4+-CD20 CSF_vs_naive T cell CD4+-Isotype CSF	4.4399	7.85788
Ift80	1.48046e-08	-0.712448	0.035	0.173	0.000477966	naive T cell CD4+-CD20 CSF_vs_naive T cell CD4+-Isotype CSF	0.2312	1.01742
Sept7	6.5422e-11	-0.712483	0.279	0.524	2.11215e-06	naive T cell CD4+-CD20 CSF_vs_naive T cell CD4+-Isotype CSF	2.08923	4.06208
Foxp1	2.28601e-10	-0.714997	0.152	0.371	7.38039e-06	naive T cell CD4+-CD20 CSF_vs_naive T cell CD4+-Isotype CSF	1.17103	2.5637
Ccnd3	5.49594e-09	-0.719683	0.254	0.461	0.000177437	naive T cell CD4+-CD20 CSF_vs_naive T cell CD4+-Isotype CSF	1.87827	3.74
Ablim1	1.43935e-08	-0.721241	0.191	0.377	0.000464693	naive T cell CD4+-CD20 CSF_vs_naive T cell CD4+-Isotype CSF	1.19487	2.61847
Skp1a	4.38838e-12	-0.740785	0.272	0.531	1.41679e-07	naive T cell CD4+-CD20 CSF_vs_naive T cell CD4+-Isotype CSF	1.96778	3.95942
Tubb5	1.66916e-13	-0.742802	0.364	0.654	5.38887e-09	naive T cell CD4+-CD20 CSF_vs_naive T cell CD4+-Isotype CSF	3.28137	6.16454
Capza1	7.43455e-11	-0.757871	0.124	0.338	2.40024e-06	naive T cell CD4+-CD20 CSF_vs_naive T cell CD4+-Isotype CSF	0.884702	2.18702
Hnrnpk	1.62356e-14	-0.761191	0.311	0.623	5.24167e-10	naive T cell CD4+-CD20 CSF_vs_naive T cell CD4+-Isotype CSF	2.52412	4.97299
Msn	7.35938e-13	-0.76643	0.293	0.556	2.37597e-08	naive T cell CD4+-CD20 CSF_vs_naive T cell CD4+-Isotype CSF	2.39229	4.77048
Lef1	6.37247e-10	-0.768876	0.194	0.404	2.05735e-05	naive T cell CD4+-CD20 CSF_vs_naive T cell CD4+-Isotype CSF	1.28497	2.89346
Chchd2	4.01856e-15	-0.84827	0.314	0.602	1.29739e-10	naive T cell CD4+-CD20 CSF_vs_naive T cell CD4+-Isotype CSF	2.35017	5.03146
Ndrg3	1.261e-09	-0.864324	0.06	0.222	4.07112e-05	naive T cell CD4+-CD20 CSF_vs_naive T cell CD4+-Isotype CSF	0.296763	1.36074
Malat1	7.40361e-22	-0.87033	0.795	0.969	2.39026e-17	naive T cell CD4+-CD20 CSF_vs_naive T cell CD4+-Isotype CSF	24.1966	45.0615
Macf1	3.77131e-11	-0.900489	0.113	0.325	1.21757e-06	naive T cell CD4+-CD20 CSF_vs_naive T cell CD4+-Isotype CSF	0.746542	2.26027
Itm2a	3.09203e-12	-1.04196	0.194	0.429	9.98261e-08	naive T cell CD4+-CD20 CSF_vs_naive T cell CD4+-Isotype CSF	1.62975	4.41471
Ddit4	7.40719e-16	-1.04366	0.23	0.524	2.39141e-11	naive T cell CD4+-CD20 CSF_vs_naive T cell CD4+-Isotype CSF	1.84511	4.86504
Cldn10	1.50271e-12	-1.10242	0.021	0.201	4.8515e-08	naive T cell CD4+-CD20 CSF_vs_naive T cell CD4+-Isotype CSF	0.161915	1.49481
Tcf7	1.94449e-23	-1.1086	0.336	0.704	6.27778e-19	naive T cell CD4+-CD20 CSF_vs_naive T cell CD4+-Isotype CSF	2.95098	7.51975
Txnip	1.41653e-14	-1.11535	0.194	0.467	4.57327e-10	naive T cell CD4+-CD20 CSF_vs_naive T cell CD4+-Isotype CSF	1.61105	4.65678
Id3	4.51824e-13	-1.20177	0.099	0.325	1.45871e-08	naive T cell CD4+-CD20 CSF_vs_naive T cell CD4+-Isotype CSF	0.823664	3.19481
Uba52	1.85645e-27	-1.22981	0.343	0.703	5.99355e-23	naive T cell CD4+-CD20 CSF_vs_naive T cell CD4+-Isotype CSF	2.46233	7.12044
Ephx1	4.89417e-19	-1.24377	0.127	0.432	1.58008e-14	naive T cell CD4+-CD20 CSF_vs_naive T cell CD4+-Isotype CSF	0.7924	3.24469
Izumo1r	3.12604e-25	-1.25881	0.318	0.678	1.00924e-20	naive T cell CD4+-CD20 CSF_vs_naive T cell CD4+-Isotype CSF	3.52402	9.82587

## Sheet: NK cell
gene	p_val	avg_log2FC	pct.1	pct.2	p_val_adj	test	NK + NK T cell-CD20 CSF	NK + NK T cell-Isotype CSF
Fth1	5.24716e-36	3.67388	1	0.625	1.69405e-31	NK + NK T cell-CD20 CSF_vs_NK + NK T cell-Isotype CSF	120.255	8.50061
Mbp	3.92185e-34	3.44912	1	0.241	1.26617e-29	NK + NK T cell-CD20 CSF_vs_NK + NK T cell-Isotype CSF	79.2819	6.3507
Tpt1	8.38776e-37	3.2933	1	0.571	2.70799e-32	NK + NK T cell-CD20 CSF_vs_NK + NK T cell-Isotype CSF	70.8882	6.33292
Pfn1	9.82065e-32	2.76865	0.961	0.339	3.1706e-27	NK + NK T cell-CD20 CSF_vs_NK + NK T cell-Isotype CSF	26.5078	3.03654
Mobp	1.59266e-20	2.73671	0.67	0.054	5.14191e-16	NK + NK T cell-CD20 CSF_vs_NK + NK T cell-Isotype CSF	9.76091	0.614417
Rps2	8.5485e-29	2.61739	0.942	0.5	2.75988e-24	NK + NK T cell-CD20 CSF_vs_NK + NK T cell-Isotype CSF	37.0642	5.203
Cox5b	8.21968e-17	2.31259	0.573	0.054	2.65372e-12	NK + NK T cell-CD20 CSF_vs_NK + NK T cell-Isotype CSF	5.59191	0.326947
Plekhb1	1.37048e-16	2.1971	0.573	0.054	4.42461e-12	NK + NK T cell-CD20 CSF_vs_NK + NK T cell-Isotype CSF	6.80172	0.701366
Eif1	1.1099e-20	2.06151	0.883	0.5	3.58331e-16	NK + NK T cell-CD20 CSF_vs_NK + NK T cell-Isotype CSF	23.2256	4.80363
Ptpn18	8.36836e-20	2.05331	0.816	0.268	2.70173e-15	NK + NK T cell-CD20 CSF_vs_NK + NK T cell-Isotype CSF	10.8125	1.846
H2-D1	1.90464e-25	2.04754	0.942	0.509	6.14912e-21	NK + NK T cell-CD20 CSF_vs_NK + NK T cell-Isotype CSF	24.8599	5.25542
Itm2b	1.46085e-15	2.01341	0.738	0.25	4.71635e-11	NK + NK T cell-CD20 CSF_vs_NK + NK T cell-Isotype CSF	11.0914	1.99488
H2afj	7.72558e-12	1.91894	0.398	0.018	2.4942e-07	NK + NK T cell-CD20 CSF_vs_NK + NK T cell-Isotype CSF	3.39386	0.161952
Cox5a	1.07294e-11	1.87626	0.417	0.036	3.46398e-07	NK + NK T cell-CD20 CSF_vs_NK + NK T cell-Isotype CSF	3.40717	0.200463
Eif3f	2.24848e-14	1.87315	0.689	0.214	7.25922e-10	NK + NK T cell-CD20 CSF_vs_NK + NK T cell-Isotype CSF	7.93749	1.43972
S100a4	9.72215e-08	1.83986	0.408	0.107	0.0031388	NK + NK T cell-CD20 CSF_vs_NK + NK T cell-Isotype CSF	5.4616	0.805041
Snrpf	1.43687e-09	1.80719	0.32	0.018	4.63894e-05	NK + NK T cell-CD20 CSF_vs_NK + NK T cell-Isotype CSF	2.81403	0.0898504
Plp1	7.36853e-10	1.75229	0.495	0.107	2.37893e-05	NK + NK T cell-CD20 CSF_vs_NK + NK T cell-Isotype CSF	6.09904	1.1072
Qdpr	5.10701e-09	1.68746	0.35	0.036	0.00016488	NK + NK T cell-CD20 CSF_vs_NK + NK T cell-Isotype CSF	3.22956	0.313168
Mt1	3.56874e-11	1.66135	0.495	0.089	1.15217e-06	NK + NK T cell-CD20 CSF_vs_NK + NK T cell-Isotype CSF	5.39293	1.02108
Pgls	3.92061e-08	1.65734	0.282	0.018	0.00126577	NK + NK T cell-CD20 CSF_vs_NK + NK T cell-Isotype CSF	2.50108	0.109927
Ndfip1	3.7424e-08	1.5961	0.398	0.098	0.00120823	NK + NK T cell-CD20 CSF_vs_NK + NK T cell-Isotype CSF	3.66797	0.54403
Tmem176b	4.07819e-08	1.57902	0.417	0.098	0.00131664	NK + NK T cell-CD20 CSF_vs_NK + NK T cell-Isotype CSF	4.76064	0.928137
Limd2	8.70306e-09	1.55813	0.524	0.196	0.000280978	NK + NK T cell-CD20 CSF_vs_NK + NK T cell-Isotype CSF	5.40451	1.17492
Bcas1	7.23054e-10	1.54467	0.408	0.054	2.33438e-05	NK + NK T cell-CD20 CSF_vs_NK + NK T cell-Isotype CSF	3.8166	0.651012
Cox8a	5.22359e-18	1.53701	0.942	0.527	1.68644e-13	NK + NK T cell-CD20 CSF_vs_NK + NK T cell-Isotype CSF	16.5504	5.04786
Pole4	5.98298e-07	1.53339	0.243	0.018	0.0193161	NK + NK T cell-CD20 CSF_vs_NK + NK T cell-Isotype CSF	2.21373	0.110232
Cox6a1	7.60874e-09	1.52858	0.437	0.098	0.000245648	NK + NK T cell-CD20 CSF_vs_NK + NK T cell-Isotype CSF	3.63894	0.607944
Scand1	7.70554e-08	1.48114	0.311	0.036	0.00248773	NK + NK T cell-CD20 CSF_vs_NK + NK T cell-Isotype CSF	2.50049	0.253894
S100b	7.75514e-07	1.45177	0.262	0.027	0.0250375	NK + NK T cell-CD20 CSF_vs_NK + NK T cell-Isotype CSF	2.36673	0.230789
Ddost	3.16613e-07	1.43696	0.233	0.009	0.0102218	NK + NK T cell-CD20 CSF_vs_NK + NK T cell-Isotype CSF	1.86128	0.0567975
Pcbp2	2.23068e-09	1.43484	0.602	0.223	7.20175e-05	NK + NK T cell-CD20 CSF_vs_NK + NK T cell-Isotype CSF	6.32136	1.70808
Ckb	1.47509e-06	1.42906	0.34	0.08	0.0476233	NK + NK T cell-CD20 CSF_vs_NK + NK T cell-Isotype CSF	3.2209	0.567533
Rtraf	1.67635e-07	1.39329	0.311	0.045	0.0054121	NK + NK T cell-CD20 CSF_vs_NK + NK T cell-Isotype CSF	2.22609	0.228158
Trir	1.72595e-06	1.37911	0.262	0.036	0.0557224	NK + NK T cell-CD20 CSF_vs_NK + NK T cell-Isotype CSF	2.07958	0.183962
Med28	2.09383e-08	1.37831	0.447	0.107	0.000675993	NK + NK T cell-CD20 CSF_vs_NK + NK T cell-Isotype CSF	3.46829	0.718809
Ranbp1	8.00184e-08	1.37485	0.291	0.027	0.00258339	NK + NK T cell-CD20 CSF_vs_NK + NK T cell-Isotype CSF	2.02461	0.16627
H2afv	9.02815e-07	1.36632	0.243	0.018	0.0291474	NK + NK T cell-CD20 CSF_vs_NK + NK T cell-Isotype CSF	1.95936	0.147875
Inpp4b	8.05026e-07	1.3619	0.262	0.027	0.0259903	NK + NK T cell-CD20 CSF_vs_NK + NK T cell-Isotype CSF	2.09393	0.203754
Pim3	2.39266e-06	1.36141	0.223	0.018	0.0772469	NK + NK T cell-CD20 CSF_vs_NK + NK T cell-Isotype CSF	1.81421	0.095298
Manf	4.4077e-07	1.35866	0.282	0.036	0.0142303	NK + NK T cell-CD20 CSF_vs_NK + NK T cell-Isotype CSF	2.16332	0.233521
Eif5a	7.84959e-08	1.34276	0.563	0.223	0.00253424	NK + NK T cell-CD20 CSF_vs_NK + NK T cell-Isotype CSF	5.80443	1.68276
Mrps24	1.56227e-07	1.34268	0.243	0.009	0.00504379	NK + NK T cell-CD20 CSF_vs_NK + NK T cell-Isotype CSF	1.66757	0.0517899
Tomm20	1.36022e-06	1.31022	0.252	0.027	0.0439147	NK + NK T cell-CD20 CSF_vs_NK + NK T cell-Isotype CSF	1.89742	0.16841
mt-Nd4	1.61071e-11	1.30067	0.835	0.509	5.20017e-07	NK + NK T cell-CD20 CSF_vs_NK + NK T cell-Isotype CSF	14.1713	5.15859
mt-Atp6	2.66172e-25	1.29279	1	0.955	8.59337e-21	NK + NK T cell-CD20 CSF_vs_NK + NK T cell-Isotype CSF	69.0029	27.5725
Xcl1	2.56417e-08	1.28247	0.728	0.375	0.000827841	NK + NK T cell-CD20 CSF_vs_NK + NK T cell-Isotype CSF	15.6372	5.83939
Junb	3.79971e-08	1.27446	0.816	0.607	0.00122674	NK + NK T cell-CD20 CSF_vs_NK + NK T cell-Isotype CSF	25.2152	9.83683
Ostf1	8.10308e-07	1.26863	0.417	0.134	0.0261608	NK + NK T cell-CD20 CSF_vs_NK + NK T cell-Isotype CSF	3.36995	0.813766
Fkbp1a	6.32216e-07	1.24276	0.33	0.062	0.0204111	NK + NK T cell-CD20 CSF_vs_NK + NK T cell-Isotype CSF	2.35055	0.415817
Cxcr6	1.37112e-06	1.21641	0.272	0.036	0.0442666	NK + NK T cell-CD20 CSF_vs_NK + NK T cell-Isotype CSF	2.24632	0.397067
Srrm2	2.92826e-06	1.18518	0.456	0.179	0.094539	NK + NK T cell-CD20 CSF_vs_NK + NK T cell-Isotype CSF	3.78204	1.10299
mt-Nd1	8.55721e-12	1.16448	0.874	0.589	2.7627e-07	NK + NK T cell-CD20 CSF_vs_NK + NK T cell-Isotype CSF	14.5677	5.94514
mt-Co3	5.72065e-18	1.14582	0.981	0.929	1.84691e-13	NK + NK T cell-CD20 CSF_vs_NK + NK T cell-Isotype CSF	51.235	22.6067
Rpl12	5.28753e-10	0.95806	0.893	0.643	1.70708e-05	NK + NK T cell-CD20 CSF_vs_NK + NK T cell-Isotype CSF	19.8784	9.74715
mt-Nd2	1.45583e-07	0.941864	0.835	0.607	0.00470014	NK + NK T cell-CD20 CSF_vs_NK + NK T cell-Isotype CSF	15.4158	7.54541
Rps6	2.64407e-10	0.927587	0.903	0.643	8.53638e-06	NK + NK T cell-CD20 CSF_vs_NK + NK T cell-Isotype CSF	17.5751	8.76562
H2-K1	1.98787e-11	0.918353	0.961	0.857	6.41784e-07	NK + NK T cell-CD20 CSF_vs_NK + NK T cell-Isotype CSF	34.8392	17.963
mt-Cytb	6.56699e-12	0.870838	0.99	0.839	2.12015e-07	NK + NK T cell-CD20 CSF_vs_NK + NK T cell-Isotype CSF	37.0728	19.8193
Rpl13	1.01939e-17	0.779948	1	0.991	3.29111e-13	NK + NK T cell-CD20 CSF_vs_NK + NK T cell-Isotype CSF	85.1233	49.1571
Rps12	5.49025e-10	0.730278	0.99	0.902	1.77253e-05	NK + NK T cell-CD20 CSF_vs_NK + NK T cell-Isotype CSF	34.6465	20.4873
Apoe	1.13959e-06	0.72325	0.33	0.062	0.0367915	NK + NK T cell-CD20 CSF_vs_NK + NK T cell-Isotype CSF	4.24836	2.17909
Rpl26	6.73393e-10	0.69593	0.971	0.884	2.17405e-05	NK + NK T cell-CD20 CSF_vs_NK + NK T cell-Isotype CSF	33.1314	20.0697
Rpl10	2.57315e-10	0.68765	0.99	0.938	8.3074e-06	NK + NK T cell-CD20 CSF_vs_NK + NK T cell-Isotype CSF	41.9089	25.6406
Rps19	2.03491e-08	0.677632	0.971	0.893	0.000656971	NK + NK T cell-CD20 CSF_vs_NK + NK T cell-Isotype CSF	38.7958	23.88
Rpl17	1.07169e-10	0.67157	0.981	0.938	3.45995e-06	NK + NK T cell-CD20 CSF_vs_NK + NK T cell-Isotype CSF	41.1468	25.4607
mt-Co2	2.02091e-10	0.666131	0.99	0.955	6.52449e-06	NK + NK T cell-CD20 CSF_vs_NK + NK T cell-Isotype CSF	50.9794	31.7571
Rps14	5.91927e-09	0.66509	1	0.911	0.000191104	NK + NK T cell-CD20 CSF_vs_NK + NK T cell-Isotype CSF	40.1529	24.953
Rplp1	2.39602e-12	0.652295	1	1	7.73556e-08	NK + NK T cell-CD20 CSF_vs_NK + NK T cell-Isotype CSF	63.3994	39.9753
Rpl13a	8.91562e-07	0.597227	0.971	0.902	0.0287841	NK + NK T cell-CD20 CSF_vs_NK + NK T cell-Isotype CSF	29.1556	18.9335
Rplp2	5.74388e-07	0.575017	0.971	0.911	0.0185441	NK + NK T cell-CD20 CSF_vs_NK + NK T cell-Isotype CSF	32.7628	21.6643
mt-Co1	1.15387e-10	0.565917	1	0.964	3.72528e-06	NK + NK T cell-CD20 CSF_vs_NK + NK T cell-Isotype CSF	74.6663	50.1145
Rps9	1.49802e-06	0.479102	1	0.946	0.0483636	NK + NK T cell-CD20 CSF_vs_NK + NK T cell-Isotype CSF	53.6208	38.1862
Trbv16	1.18882e-08	-0.503382	1	1	0.000383811	NK + NK T cell-CD20 CSF_vs_NK + NK T cell-Isotype CSF	220.701	313.269
Ubb	6.27794e-08	-0.56166	0.932	0.991	0.00202683	NK + NK T cell-CD20 CSF_vs_NK + NK T cell-Isotype CSF	25.597	38.2563
Fcer1g	2.04178e-07	-0.638732	1	1	0.00659189	NK + NK T cell-CD20 CSF_vs_NK + NK T cell-Isotype CSF	31.4986	49.5991
Actg1	7.62176e-07	-0.688933	0.854	0.911	0.0246069	NK + NK T cell-CD20 CSF_vs_NK + NK T cell-Isotype CSF	18.9426	31.1493
Actb	6.04083e-12	-0.763304	0.981	0.991	1.95028e-07	NK + NK T cell-CD20 CSF_vs_NK + NK T cell-Isotype CSF	51.0662	87.3757
Myl6	4.11069e-08	-0.894252	0.777	0.893	0.00132714	NK + NK T cell-CD20 CSF_vs_NK + NK T cell-Isotype CSF	12.498	24.0881
AW112010	1.3572e-11	-0.975037	0.961	0.991	4.38171e-07	NK + NK T cell-CD20 CSF_vs_NK + NK T cell-Isotype CSF	29.2684	58.4985
Nkg7	2.20267e-10	-0.987772	0.874	0.946	7.11131e-06	NK + NK T cell-CD20 CSF_vs_NK + NK T cell-Isotype CSF	21.7049	44.0265
Tyrobp	1.86745e-10	-0.997618	0.835	0.955	6.02905e-06	NK + NK T cell-CD20 CSF_vs_NK + NK T cell-Isotype CSF	20.4439	41.8171
Pabpc1	8.57209e-07	-1.07241	0.456	0.696	0.027675	NK + NK T cell-CD20 CSF_vs_NK + NK T cell-Isotype CSF	4.25273	10.0462
Klrk1	2.19584e-06	-1.07498	0.398	0.688	0.0708926	NK + NK T cell-CD20 CSF_vs_NK + NK T cell-Isotype CSF	3.64482	8.78523
Klre1	2.23705e-06	-1.12345	0.359	0.634	0.0722233	NK + NK T cell-CD20 CSF_vs_NK + NK T cell-Isotype CSF	3.17688	8.10006
H2afz	1.09163e-09	-1.13679	0.427	0.786	3.52433e-05	NK + NK T cell-CD20 CSF_vs_NK + NK T cell-Isotype CSF	6.64221	15.8046
Txnip	3.08972e-08	-1.20836	0.311	0.67	0.000997515	NK + NK T cell-CD20 CSF_vs_NK + NK T cell-Isotype CSF	3.03062	8.31374
Sh2d1a	5.13705e-07	-1.29077	0.049	0.321	0.016585	NK + NK T cell-CD20 CSF_vs_NK + NK T cell-Isotype CSF	0.385846	2.39059
Sytl3	7.72106e-07	-1.34823	0.107	0.402	0.0249274	NK + NK T cell-CD20 CSF_vs_NK + NK T cell-Isotype CSF	0.846508	3.70119
Sell	2.31381e-06	-1.35478	0.107	0.384	0.0747012	NK + NK T cell-CD20 CSF_vs_NK + NK T cell-Isotype CSF	0.756774	3.49309
Ctla2b	4.33628e-08	-1.41469	0.136	0.482	0.00139997	NK + NK T cell-CD20 CSF_vs_NK + NK T cell-Isotype CSF	0.988234	4.30068
Prf1	9.53474e-07	-1.51725	0.146	0.438	0.0307829	NK + NK T cell-CD20 CSF_vs_NK + NK T cell-Isotype CSF	0.96192	4.61591
AI506816	1.43588e-06	-1.68414	0.097	0.366	0.0463573	NK + NK T cell-CD20 CSF_vs_NK + NK T cell-Isotype CSF	0.686831	4.42059
Klri2	2.4973e-08	-1.74342	0.049	0.357	0.000806254	NK + NK T cell-CD20 CSF_vs_NK + NK T cell-Isotype CSF	0.410693	3.72338
Klra9	4.5807e-07	-1.98931	0.029	0.277	0.0147888	NK + NK T cell-CD20 CSF_vs_NK + NK T cell-Isotype CSF	0.182572	3.69535
Klra8	4.07284e-09	-2.03069	0.117	0.482	0.000131492	NK + NK T cell-CD20 CSF_vs_NK + NK T cell-Isotype CSF	1.23119	8.11664
Ccl5	2.9569e-19	-2.25962	0.748	0.955	9.54637e-15	NK + NK T cell-CD20 CSF_vs_NK + NK T cell-Isotype CSF	41.2576	201.356
Gzma	6.19903e-24	-3.16573	0.243	0.875	2.00136e-19	NK + NK T cell-CD20 CSF_vs_NK + NK T cell-Isotype CSF	11.285	109.244

## Sheet: T-reg
gene	p_val	avg_log2FC	pct.1	pct.2	p_val_adj	test	Treg-CD20 CSF	Treg-Isotype CSF
Mbp	3.82656e-23	3.35927	0.978	0.343	1.23541e-18	Treg-CD20 CSF_vs_Treg-Isotype CSF	80.5271	6.94441
Pfn1	2.0941e-24	3.34264	0.957	0.4	6.76082e-20	Treg-CD20 CSF_vs_Treg-Isotype CSF	41.0428	3.14435
Tpt1	3.75185e-27	3.30284	1	0.729	1.21128e-22	Treg-CD20 CSF_vs_Treg-Isotype CSF	94.8973	8.71747
Fth1	3.53681e-27	3.25407	1	0.743	1.14186e-22	Treg-CD20 CSF_vs_Treg-Isotype CSF	134.539	13.2066
Ptpn18	4.43802e-16	2.45003	0.806	0.243	1.43282e-11	Treg-CD20 CSF_vs_Treg-Isotype CSF	12.2752	1.42944
Cox5a	1.13316e-11	2.31427	0.527	0.014	3.6584e-07	Treg-CD20 CSF_vs_Treg-Isotype CSF	4.87979	0.182216
Itm2b	4.20213e-14	2.31239	0.817	0.357	1.35666e-09	Treg-CD20 CSF_vs_Treg-Isotype CSF	16.9105	2.60587
Rps2	2.28687e-21	2.29556	0.946	0.657	7.38317e-17	Treg-CD20 CSF_vs_Treg-Isotype CSF	34.2636	6.18281
H2afj	8.43541e-10	2.28449	0.452	0.014	2.72337e-05	Treg-CD20 CSF_vs_Treg-Isotype CSF	4.49059	0.126984
Cox5b	8.77557e-10	2.26361	0.505	0.071	2.83319e-05	Treg-CD20 CSF_vs_Treg-Isotype CSF	5.41447	0.335814
Mobp	1.864e-10	2.25998	0.581	0.086	6.01791e-06	Treg-CD20 CSF_vs_Treg-Isotype CSF	8.92293	1.07165
Scand1	1.02872e-08	2.22918	0.398	0.014	0.000332121	Treg-CD20 CSF_vs_Treg-Isotype CSF	3.89859	0.0447688
Plekhb1	3.2948e-10	2.20197	0.559	0.086	1.06373e-05	Treg-CD20 CSF_vs_Treg-Isotype CSF	6.18955	0.562583
H2-D1	3.47973e-19	2.15818	0.946	0.5	1.12343e-14	Treg-CD20 CSF_vs_Treg-Isotype CSF	24.9741	4.8192
Ndfip1	6.20771e-10	2.13526	0.591	0.157	2.00416e-05	Treg-CD20 CSF_vs_Treg-Isotype CSF	7.33687	0.897689
Snrpf	2.65654e-08	2.0752	0.419	0.043	0.000857663	Treg-CD20 CSF_vs_Treg-Isotype CSF	3.79965	0.138971
Tomm20	5.69979e-09	2.0696	0.409	0.014	0.000184018	Treg-CD20 CSF_vs_Treg-Isotype CSF	3.39652	0.0473664
Eif1	3.24004e-18	1.9657	0.957	0.5	1.04605e-13	Treg-CD20 CSF_vs_Treg-Isotype CSF	21.5117	4.76333
Ypel3	2.15564e-06	1.95546	0.344	0.043	0.0695947	Treg-CD20 CSF_vs_Treg-Isotype CSF	3.55803	0.175239
Ramp1	1.83758e-08	1.94021	0.538	0.129	0.000593264	Treg-CD20 CSF_vs_Treg-Isotype CSF	6.01525	0.82802
Eif3f	3.31879e-09	1.85604	0.624	0.2	0.000107147	Treg-CD20 CSF_vs_Treg-Isotype CSF	7.14039	1.24865
Gadd45b	1.93513e-06	1.84922	0.43	0.1	0.0624758	Treg-CD20 CSF_vs_Treg-Isotype CSF	6.36012	1.04275
Plp1	5.73156e-08	1.84281	0.473	0.071	0.00185043	Treg-CD20 CSF_vs_Treg-Isotype CSF	5.22942	0.736625
Junb	4.722e-13	1.78932	0.946	0.671	1.5245e-08	Treg-CD20 CSF_vs_Treg-Isotype CSF	49.956	13.7419
Bcas1	2.72376e-08	1.77087	0.43	0.029	0.000879367	Treg-CD20 CSF_vs_Treg-Isotype CSF	5.25872	0.834005
Eif5a	2.67678e-06	1.76114	0.538	0.243	0.0864198	Treg-CD20 CSF_vs_Treg-Isotype CSF	7.15088	1.40462
Dusp1	7.31819e-08	1.73304	0.656	0.243	0.00236268	Treg-CD20 CSF_vs_Treg-Isotype CSF	10.1543	2.35541
Nfkbia	4.86715e-08	1.71366	0.72	0.443	0.00157136	Treg-CD20 CSF_vs_Treg-Isotype CSF	15.2522	3.95506
Cox8a	1.85042e-11	1.63981	0.796	0.443	5.97408e-07	Treg-CD20 CSF_vs_Treg-Isotype CSF	12.2858	3.2634
Edf1	1.21919e-06	1.49653	0.548	0.2	0.0393614	Treg-CD20 CSF_vs_Treg-Isotype CSF	5.51753	1.30984
Fkbp1a	1.56026e-06	1.48967	0.366	0.043	0.0503729	Treg-CD20 CSF_vs_Treg-Isotype CSF	2.99836	0.423794
Arpc2	9.40427e-07	1.48444	0.624	0.343	0.0303617	Treg-CD20 CSF_vs_Treg-Isotype CSF	7.51998	2.04493
Atp5b	1.79496e-06	1.45096	0.505	0.171	0.0579502	Treg-CD20 CSF_vs_Treg-Isotype CSF	4.59116	1.04512
mt-Nd1	2.96704e-09	1.44911	0.806	0.529	9.5791e-05	Treg-CD20 CSF_vs_Treg-Isotype CSF	14.4269	4.65003
mt-Nd2	1.90579e-06	1.23405	0.785	0.543	0.0615284	Treg-CD20 CSF_vs_Treg-Isotype CSF	15.0223	5.81144
mt-Co3	1.16048e-13	1.20399	1	0.9	3.74662e-09	Treg-CD20 CSF_vs_Treg-Isotype CSF	50.9737	21.5604
mt-Nd4	8.09804e-07	1.19928	0.774	0.614	0.0261445	Treg-CD20 CSF_vs_Treg-Isotype CSF	13.8464	5.46551
mt-Atp6	2.39806e-15	1.15364	0.989	0.971	7.74213e-11	Treg-CD20 CSF_vs_Treg-Isotype CSF	64.7629	28.5597
mt-Co2	4.03176e-07	0.709595	0.989	0.957	0.0130165	Treg-CD20 CSF_vs_Treg-Isotype CSF	56.7944	34.3408
H2-K1	2.61857e-06	0.691337	0.978	0.971	0.0845407	Treg-CD20 CSF_vs_Treg-Isotype CSF	39.9749	24.3749
Fau	2.84273e-06	-0.40451	1	1	0.0917775	Treg-CD20 CSF_vs_Treg-Isotype CSF	77.5191	102.931
Rplp0	1.35725e-06	-0.531114	0.968	0.957	0.043819	Treg-CD20 CSF_vs_Treg-Isotype CSF	34.3565	50.0917
Rpl37	1.75744e-07	-0.585945	0.989	0.986	0.0056739	Treg-CD20 CSF_vs_Treg-Isotype CSF	37.877	57.3552
Rpl18	7.10484e-07	-0.62614	0.978	0.986	0.022938	Treg-CD20 CSF_vs_Treg-Isotype CSF	33.5669	52.3515
Rpl41	1.50281e-10	-0.647651	0.989	1	4.85181e-06	Treg-CD20 CSF_vs_Treg-Isotype CSF	56.2902	88.7517
Uba52	2.50566e-06	-1.20829	0.301	0.671	0.0808953	Treg-CD20 CSF_vs_Treg-Isotype CSF	2.5121	7.1152
Chchd2	1.98865e-08	-1.33201	0.28	0.743	0.000642035	Treg-CD20 CSF_vs_Treg-Isotype CSF	2.25878	7.20409
Bloc1s1	5.14055e-07	-1.38835	0.097	0.429	0.0165963	Treg-CD20 CSF_vs_Treg-Isotype CSF	0.542149	3.03703
Slamf6	2.62476e-06	-1.45345	0.011	0.243	0.0847403	Treg-CD20 CSF_vs_Treg-Isotype CSF	0.0295485	1.81954
Txnip	2.09452e-06	-1.61327	0.172	0.514	0.0676217	Treg-CD20 CSF_vs_Treg-Isotype CSF	1.64926	7.10528
AI506816	1.31716e-06	-2.17387	0.194	0.529	0.0425247	Treg-CD20 CSF_vs_Treg-Isotype CSF	1.81367	11.6962
